# Supplementary material for: A new hypothesis on BV etiology: dichotomous and crisscrossing categorization of complex versus simple on healthy versus BV vaginal microbiomes
Source: mSystems. 2023 Aug 30;8(5):e00049-23. doi: 10.1128/msystems.00049-23 (PMC10654060; doi:10.1128/msystems.00049-23)
Supplement: Additional Supplemental Tables — Tables S7 and S8. [file msystems.00049-23-s0001.xls]

## Sheet: Table S7A
Table S7A. The species specificity (SS) of Healthy-C and Healthy-S
OTU_ID	Healthy-C	Healthy-S
g__Prevotella	0.776124	0.0254326
g__Anaerococcus	0.607581	0.0131236
g__Peptoniphilus	0.596244	0.0170035
g__Dialister	0.593132	0.0105918
s__Prevotella_copri	0.539465	0.0091902
g__Finegoldia	0.537618	0.0374523
s__Prevotella_melaninogenica	0.531454	0.00560197
g__Corynebacterium	0.513606	0.0432186
s__Prevotella_stercorea	0.417951	0.00168871
g__Gardnerella	0.376618	0.105379
g__Lactobacillus	0.373165	0.566437
g__Clostridium	0.354936	0.0218326
g__Streptococcus	0.353803	0.138507
g__Porphyromonas	0.32824	0.00106483
s__Lactobacillus_helveticus	0.297419	0.0710233
g__WAL_1855D	0.290846	0.00215921
g__Aerococcus	0.280893	0.0141505
s__Veillonella_parvula	0.273748	0.00044721
s__Staphylococcus_epidermidis	0.271846	0.0438729
s__Propionibacterium_acnes	0.264593	0.00269107
g__Parvimonas	0.254042	0.00835575
s__Lactobacillus_mucosae	0.247356	0.260954
g__Actinomyces	0.239255	0.00768968
g__Bacillus	0.224063	0.00578128
g__Campylobacter	0.220321	0.00319198
g__Bacteroides	0.220022	0.0282274
g__Megasphaera	0.217956	0.00826254
g__Sneathia	0.214313	0.0127323
g__Bifidobacterium	0.210337	0.0207814
s__Prevotella_nanceiensis	0.20957	0.014429
s__Peptostreptococcus_anaerobius	0.205646	0.00126814
s__Campylobacter_ureolyticus	0.194728	0.00163926
s__Lactobacillus_iners	0.19369	0.678198
g__Atopobium	0.192875	0.00297929
g__Sutterella	0.188091	0.000575174
g__Dorea	0.185306	0.000897723
g__Varibaculum	0.185011	0.000588039
g__1.68	0.184544	0.000626933
g__Staphylococcus	0.181454	0.0781744
s__Faecalibacterium_prausnitzii	0.18055	0.00184769
g__Veillonella	0.178994	0.0137321
g__Fusobacterium	0.17716	0.00185268
g__Mobiluncus	0.177136	0.00828921
s__Bifidobacterium_longum	0.164848	0.00387642
s__Collinsella_aerofaciens	0.163557	0.00177977
g__Faecalibacterium	0.162872	0.0002016
g__Blautia	0.157663	0.00159562
g__Gemella	0.154246	0.00521
s__Prevotella_nigrescens	0.150911	0.0124433
s__Lactobacillus_delbrueckii	0.149614	0.205244
g__Facklamia	0.146594	0.00269476
s__Lactobacillus_zeae	0.14577	0.429866
s__Lactobacillus_reuteri	0.144399	0.631606
g__Ruminococcus	0.13838	0.00118348
s__Streptococcus_anginosus	0.134731	0.00326737
g__Roseburia	0.129704	0.000236631
g__Enterococcus	0.122962	0.0195711
g__Helcococcus	0.120923	0.00166238
g__Pyramidobacter	0.119603	8.78396e-07
g__Oscillospira	0.114264	0.00231749
s__Bifidobacterium_adolescentis	0.112769	0.00348766
g__Collinsella	0.112723	0.000880447
g__.Ruminococcus.	0.112632	0.000142225
s__Clostridium_perfringens	0.111029	0.001862
s__Streptococcus_luteciae	0.109745	0.00970549
g__Peptococcus	0.108793	9.0494e-05
g__Shuttleworthia	0.104707	0.000489646
s__.Ruminococcus._gnavus	0.10392	0.000428359
s__Corynebacterium_durum	0.100507	0.000649293
g__Adlercreutzia	0.0992217	0.000265003
s__Veillonella_dispar	0.0989688	0.00250061
g__GW.34	0.0987583	0.000173307
g__Chryseobacterium	0.0956796	0.000160138
g__Moryella	0.094303	0.000842076
s__Bacteroides_ovatus	0.0938973	0.000327682
g__Coprococcus	0.0915044	0.000881546
g__Cloacibacterium	0.090442	0.000199034
g__ph2	0.0890797	4.83165e-05
s__Atopobium_rimae	0.0878331	0.000244088
s__Anoxybacillus_kestanbolensis	0.0865558	0.000554447
s__Blautia_obeum	0.084847	2.91389e-05
s__Bacteroides_fragilis	0.0845371	0.00586027
s__Parabacteroides_distasonis	0.0841649	0.000202183
s__Lactobacillus_brevis	0.0838516	0.0525916
g__Lachnospira	0.0832638	0.000205643
s__Dorea_formicigenerans	0.0830339	8.75053e-05
s__Corynebacterium_kroppenstedtii	0.0824919	0.00412067
g__Parabacteroides	0.079109	0.00490214
s__Bacteroides_caccae	0.0762486	0.000976208
g__Anaerostipes	0.0753605	0.000314289
g__Phascolarctobacterium	0.0747893	0.000231038
s__Brevibacterium_paucivorans	0.0740568	0.00140802
g__Gallicola	0.0728155	0.00171822
s__Bacteroides_uniformis	0.0727864	6.76152e-05
g__Allobaculum	0.0718408	0.000199006
s__Bifidobacterium_pseudolongum	0.0713736	0.00104318
s__Haemophilus_parainfluenzae	0.0705807	0.00183913
s__.Ruminococcus._torques	0.0699719	0.000118378
g__Peptostreptococcus	0.0692574	0.000701922
s__Ruminococcus_bromii	0.0675464	2.22299e-05
s__Bacteroides_eggerthii	0.0664861	2.45157e-05
s__Blautia_producta	0.0646063	6.9066e-07
g__.Prevotella.	0.0644751	0.00109447
g__Anoxybacillus	0.0635181	0.000922317
g__Granulicatella	0.0631741	0.00450499
s__Bacteroides_plebeius	0.0613828	1.87653e-06
g__Slackia	0.0592541	1.49185e-05
g__Brevibacterium	0.0563862	0.00762843
g__Odoribacter	0.0560091	8.38816e-05
g__Kocuria	0.054249	0.00275626
s__Staphylococcus_aureus	0.0519917	0.0392362
g__Paenibacillus	0.0507008	0.000128287
s__Coprococcus_eutactus	0.04956	8.76349e-05
g__Streptomyces	0.0493059	0.00102072
g__Bilophila	0.0445449	9.42017e-06
g__Acidaminococcus	0.044332	9.72432e-05
s__Roseburia_faecis	0.0436487	3.84223e-05
s__Collinsella_stercoris	0.0432545	0.000104
s__Micrococcus_luteus	0.042634	0.000151131
s__Lactobacillus_vaginalis	0.0401823	0.0760657
s__Oscillospira_guilliermondii	0.0400864	0.00013543
g__Actinobaculum	0.0400259	0.000366486
g__Symbiobacterium	0.0400192	1.22275e-06
s__Rothia_mucilaginosa	0.0395122	0.00186832
g__Epulopiscium	0.0388818	2.54266e-05
g__Sulfobacillus	0.0388098	0
g__Alloscardovia	0.0387118	0.0128541
g__Rothia	0.0383491	0.00346411
s__Kocuria_rhizophila	0.037813	0.000554031
s__Bifidobacterium_bifidum	0.0374953	0.000278803
g__Klebsiella	0.0362651	0.0101509
s__Eggerthella_lenta	0.0362225	0
g__Eggerthella	0.0362225	0
g__Haemophilus	0.0361852	0.00473025
s__Lactobacillus_paralimentarius	0.0355575	0.0568492
g__Fusibacter	0.0353139	0.000131326
g__Micrococcus	0.0349006	0.000405579
s__Streptococcus_agalactiae	0.0348116	4.99771e-05
g__Butyricimonas	0.0337489	0.000921785
s__Streptococcus_alactolyticus	0.0336835	0.000207404
s__Akkermansia_muciniphila	0.03368	0.0031403
g__Paraprevotella	0.0334947	4.85957e-06
g__Butyrivibrio	0.0333471	0.000452528
s__Actinomyces_europaeus	0.033001	0.000336803
s__.Eubacterium._biforme	0.03282	0.000140998
g__Catenibacterium	0.031923	0.000112724
g__Coprobacillus	0.0315844	8.09691e-06
s__Ruminococcus_flavefaciens	0.0302038	3.16291e-05
g__Arcanobacterium	0.0284605	0
g__Dehalobacterium	0.027547	5.57803e-06
s__Streptococcus_infantis	0.0275332	0.00152763
s__Lysinibacillus_boronitolerans	0.0268874	4.18874e-05
s__Haemophilus_influenzae	0.0267295	0.000113382
g__Neisseria	0.0267281	0.00154624
g__Jeotgalicoccus	0.0252243	0.000277218
s__Lactobacillus_agilis	0.0247698	0.0197049
s__Nocardiopsis_exhalans	0.0247694	0.000124096
s__Staphylococcus_sciuri	0.0238335	0.0023041
g__Weeksella	0.0226391	0
g__Desulfovibrio	0.0226305	0.000583269
s__Lactobacillus_salivarius	0.0223057	0.181059
g__Ralstonia	0.0216179	0.0267112
g__Exiguobacterium	0.0215715	0.00464679
g__Lactococcus	0.0208292	0.00036825
g__Lachnobacterium	0.0206986	0
g__Leptotrichia	0.0200559	7.22546e-05
g__cc_115	0.0200517	0
g__Erwinia	0.0197314	0.000710392
g__Turicibacter	0.0193414	2.06097e-05
s__.Eubacterium._dolichum	0.0193112	2.81047e-06
g__Mycoplasma	0.0191055	0.00222938
g__Ureaplasma	0.0181403	0.123213
s__Lactococcus_garvieae	0.017964	7.38822e-05
g__Propionibacterium	0.0178089	0.00843339
g__Brevibacillus	0.0177831	0.000243102
g__.Eubacterium.	0.0174644	0
s__Streptobacillus_moniliformis	0.0174438	0.000529625
s__Kocuria_palustris	0.0172175	0.000524616
g__Bulleidia	0.017155	0.000607034
g__Methanobrevibacter	0.0170469	0.00052306
s__Serratia_marcescens	0.0170087	0.000264855
s__Bifidobacterium_breve	0.0169869	0.0103085
g__Microbacterium	0.016602	0.000588194
g__Bradyrhizobium	0.0165686	0.000477407
g__Pseudomonas	0.0163278	0.0479683
g__Alloiococcus	0.0159399	0.0136589
s__Bifidobacterium_animalis	0.0157562	0.00159175
s__Bulleidia_moorei	0.0155239	0
g__Leuconostoc	0.0149588	0.00436862
s__Prevotella_intermedia	0.0148771	0
s__Clostridium_hiranonis	0.0148771	0
g__Oligella	0.0129585	0.00109181
s__Coprobacillus_cateniformis	0.0126801	2.30675e-05
g__Anaerotruncus	0.0125195	1.87565e-05
g__Megamonas	0.0122617	3.98385e-06
g__Succiniclasticum	0.0121153	0.000110795
g__Blvii28	0.0116429	0
s__Desulfosporosinus_meridiei	0.0115694	3.67279e-06
g__Dermabacter	0.0110215	9.31441e-05
s__Porphyromonas_endodontalis	0.0108847	5.8956e-06
g__Trueperella	0.0108839	0.000113776
s__Leuconostoc_mesenteroides	0.0108467	7.95642e-05
s__Bacteroides_coprophilus	0.0104719	5.54689e-05
g__Agromyces	0.0104101	6.2004e-05
g__Mogibacterium	0.0102932	3.15335e-06
s__Staphylococcus_haemolyticus	0.0102751	0.00806631
s__Bifidobacterium_thermacidophilum	0.0102163	1.49522e-05
g__Holdemania	0.0102144	1.51674e-05
s__Salmonella_enterica	0.00990229	0.000752275
g__Rhodococcus	0.00981593	5.99602e-05
g__Sarcina	0.0095868	6.93465e-06
s__Desulfovibrio_D168	0.00934637	8.53995e-05
s__Prevotella_ruminicola	0.00915972	3.25413e-05
s__Rothia_aeria	0.00913395	0.00100289
g__Akkermansia	0.00877857	0.00500784
g__Sodalis	0.008706	0.00144784
s__Streptococcus_sobrinus	0.00852166	0.000523631
s__Rothia_dentocariosa	0.00842137	0.000768109
g__Sporosarcina	0.0084088	0
g__Cloacibacillus	0.00776197	0
s__Prevotella_pallens	0.007699	4.91048e-05
g__Proteiniclasticum	0.00768379	5.85869e-06
g__Tepidibacter	0.00762939	9.93606e-06
g__Trabulsiella	0.00749216	2.02212e-05
g__Delftia	0.00741384	0.00329326
g__Brachybacterium	0.0072291	7.98731e-05
g__Serratia	0.00710416	0.000147902
g__Acinetobacter	0.00702374	0.0300541
g__Scardovia	0.00646831	0
s__Lactobacillus_ruminis	0.00646488	6.16481e-07
g__Clostridiisalibacter	0.00645354	0.000294187
g__Pseudoramibacter_Eubacterium	0.00617408	0.000463804
s__Brevibacterium_casei	0.00605184	0.000869354
g__Oribacterium	0.00598169	0.000533702
g__Sphingomonas	0.00594593	0.000516785
s__Bradyrhizobium_elkanii	0.00589065	0.00110126
g__Christensenella	0.00586922	5.38796e-05
g__Nesterenkonia	0.00585671	0.000922323
s__Bacteroides_barnesiae	0.00582147	0
g__Anaerofustis	0.00582147	0
s__Oxalobacter_formigenes	0.00582147	0
g__Geobacillus	0.00582147	0
s__Corynebacterium_stationis	0.00579053	6.18446e-06
g__Kaistobacter	0.00537199	0.000788788
g__Pediococcus	0.0053397	0.000580638
s__Acidovorax_caeni	0.00522841	0.000237059
s__Stenotrophomonas_geniculata	0.00520434	0.0039904
g__Mitsuokella	0.00517464	0
s__Bacteroides_acidifaciens	0.00517464	0
g__Aquabacterium	0.00513412	9.11252e-06
s__Capnocytophaga_ochracea	0.0051028	2.42312e-05
s__Lactobacillus_manihotivorans	0.00508208	4.16247e-05
g__Enhydrobacter	0.00493706	0.0151821
g__Buchnera	0.00492528	2.80336e-05
s__Bulleidia_p.1630.c5	0.00491139	0.00056009
s__Pseudomonas_stutzeri	0.00488222	0.000427363
g__Simplicispira	0.00487256	0.000663771
g__Yersinia	0.0048702	3.42251e-05
g__Hyphomicrobium	0.0047907	0.00123605
g__Agrobacterium	0.00473802	0.00140749
s__.Prevotella._tannerae	0.00452781	0
g__Aggregatibacter	0.00452781	0
s__Pediococcus_acidilactici	0.00452781	0
g__Lautropia	0.00444545	1.05817e-05
g__Selenomonas	0.00443117	0.000732847
g__RFN20	0.00437399	0.000753419
s__Brevibacterium_aureum	0.00436874	4.08753e-05
g__Paludibacter	0.00434695	0.000186099
g__Rhodoplanes	0.00433652	0.00122489
g__Desulfotomaculum	0.0043314	2.52354e-05
g__Nocardia	0.00429217	0.000391425
g__Verminephrobacter	0.00425985	6.8857e-05
g__Arthrobacter	0.0041575	0.000142733
g__Citrobacter	0.00409021	5.6223e-05
g__Rhizobium	0.00396079	0.000364257
s__Neisseria_cinerea	0.00382027	0.000636334
g__Limnobacter	0.00372476	2.34161e-05
g__Janthinobacterium	0.00367938	0.000436026
g__Devosia	0.00366198	6.56555e-05
g__Alicycliphilus	0.00365312	0.00044952
g__Gluconacetobacter	0.00364196	0.000113815
s__Lactobacillus_coleohominis	0.00356956	0.115259
g__Pseudonocardia	0.00355522	0.00362343
g__Tannerella	0.00349413	0.000231949
s__Acidovorax_delafieldii	0.00347564	0.000243033
s__Plesiomonas_shigelloides	0.0034341	6.69842e-05
g__Caldicoprobacter	0.00341753	6.94691e-05
s__Lactobacillus_pontis	0.0033606	0.00491153
s__Sphingomonas_wittichii	0.00323415	0
g__Afifella	0.00323415	0
s__Aggregatibacter_segnis	0.00323415	0
s__Pyramidobacter_piscolens	0.00323415	0
g__Succinivibrio	0.00316441	0.00118856
g__Mycobacterium	0.00315428	0.000326783
g__Providencia	0.00306122	0.000122878
s__Janthinobacterium_lividum	0.00304922	0.000498701
s__Acinetobacter_johnsonii	0.00301892	0.00703304
s__Serratia_symbiotica	0.00300374	0.000131493
g__Caulobacter	0.00298138	9.09322e-05
g__Moorella	0.00290192	0.00188005
g__Hydrogenophaga	0.00284239	0.000281871
g__Skermanella	0.00270594	0.000285034
g__Acidovorax	0.00269175	0.00251214
s__Clostridium_neonatale	0.00268439	0.0244055
g__Salinicoccus	0.00259662	0.00173893
s__Enterobacter_cowanii	0.00258732	0
s__Selenomonas_noxia	0.00258732	0
s__Actinomadura_vinacea	0.00258732	0
s__Williamsia_serinedens	0.00258732	0
g__Williamsia	0.00258732	0
g__Stenotrophomonas	0.00254881	0.00898631
g__Psychrobacter	0.00252733	1.34897e-05
s__Erwinia_dispersa	0.00252058	0.000128351
g__Octadecabacter	0.0025029	0.00165252
g__Capnocytophaga	0.00248533	0.000404076
g__Methylobacterium	0.00246325	0.00170007
g__Brevundimonas	0.00243206	3.49093e-05
g__Actinomycetospora	0.00235606	5.19977e-05
g__Cupriavidus	0.00233331	0.000114224
s__Bacillus_flexus	0.0023267	5.85976e-05
s__Erwinia_toletana	0.0021887	8.96252e-05
g__Burkholderia	0.00218621	0.0196165
s__Lactobacillus_hamsteri	0.00218192	0.0707586
g__Rubrobacter	0.0021653	9.48869e-05
g__Desulfococcus	0.00215205	0.000583918
g__HA73	0.00194049	0
s__Neisseria_subflava	0.00194049	0
g__Morganella	0.00194049	0
s__Rhodococcus_ruber	0.00194049	0
g__Gracilibacter	0.00194049	0
g__Alkalibacterium	0.00194049	0
s__Clostridium_butyricum	0.00194049	0
s__Alloiococcus_otitis	0.00194049	0
g__Caloramator	0.00194049	0
g__Brochothrix	0.00194049	0
s__Pseudomonas_viridiflava	0.00191999	0.00472763
g__Methylosinus	0.0018423	2.94355e-05
g__Phenylobacterium	0.0018218	3.55821e-05
s__Acinetobacter_rhizosphaerae	0.00179568	0.000711968
s__Sphingomonas_yabuuchiae	0.00175928	0.000488921
s__Pseudonocardia_halophobica	0.00168664	7.61009e-05
s__Helicobacter_hepaticus	0.00165055	0.00427268
s__Trabulsiella_farmeri	0.00160073	0.00136718
g__Synergistes	0.00158851	0.000105519
g__Nocardiopsis	0.00158742	0.000449634
g__Proteus	0.00157532	0.00189668
g__Paracoccus	0.00156337	0.000339167
s__Pseudomonas_fragi	0.00155362	0.0258154
g__Treponema	0.00153606	0.00122176
g__Wautersiella	0.00152416	0.00246064
g__Actinobacillus	0.00144216	0.000298787
g__Salinispora	0.00141722	0.033283
g__Halanaerobium	0.00141379	0.000263857
s__Pseudomonas_veronii	0.00137875	0.00489122
g__Desulfitobacter	0.0013762	0.000169167
g__Solibacillus	0.00136709	0.000548716
s__Brevundimonas_diminuta	0.00129366	0
g__Kingella	0.00129366	0
g__Tepidimonas	0.00129366	0
g__Mesorhizobium	0.00129366	0
g__Janibacter	0.00129366	0
g__Trichococcus	0.00129366	0
g__Leptonema	0.00129366	0
g__Carboxydocella	0.00129366	0
g__AF12	0.00129366	0
g__PSB.M.3	0.00129366	0
s__Haererehalobacter_salaria	0.00129366	0
s__Variovorax_paradoxus	0.00129366	0
g__Haererehalobacter	0.00129366	0
g__Abiotrophia	0.00129366	0
g__Weissella	0.00129366	0
g__Schwartzia	0.00129366	0
g__Anaerovorax	0.00129366	0
s__Treponema_socranskii	0.00129366	0
s__Megamonas_hypermegale	0.00129366	0
g__Nostoc	0.00129366	0
g__Sporomusa	0.00124816	0.000207551
g__Ochrobactrum	0.00121927	3.34512e-05
s__Acinetobacter_schindleri	0.00121458	3.55598e-05
s__Microbispora_rosea	0.00120829	0.000219503
g__Eikenella	0.00116898	5.6068e-05
g__Deinococcus	0.00116729	0.00278156
s__Rhodobacter_sphaeroides	0.00115546	6.21466e-05
g__Rhodobacter	0.00115365	6.2958e-05
s__Pseudomonas_nitroreducens	0.00112219	0.00197652
s__Mucispirillum_schaedleri	0.00112071	7.77713e-05
s__Actinobacillus_parahaemolyticus	0.00106554	0.000786896
g__Comamonas	0.0010458	0.00103979
s__Methylobacterium_adhaesivum	0.00103933	0.000114366
g__CM44	0.00101375	0.00171912
g__Photorhabdus	0.000946095	0.000411558
g__Flavobacterium	0.000928855	0.00746385
g__HTCC	0.000905626	0.000174492
g__Shewanella	0.000882355	0.00211511
g__Anaeromusa	0.00087521	0.000188169
s__Microbacterium_chocolatum	0.000828814	0.000666532
s__Helicobacter_pylori	0.000737111	0.000500538
g__Candidatus_Koribacter	0.000727662	0.00109077
s__Candidatus_Koribacter_versatilis	0.000727662	0.00109077
s__Methylobacterium_hispanicum	0.000710929	0.00506266
g__Natronincola_Anaerovirgula	0.000646831	0
g__Amycolatopsis	0.000646831	0
g__Cardiobacterium	0.000646831	0
g__Rheinheimera	0.000646831	0
g__Planctomyces	0.000646831	0
g__Fructobacillus	0.000646831	0
g__Aquicella	0.000646831	0
g__Tepidimicrobium	0.000646831	0
g__vadinCA02	0.000646831	0
s__Bacillus_muralis	0.000646831	0
g__Conchiformibius	0.000646831	0
g__Sphingopyxis	0.000646831	0
g__YRC22	0.000646831	0
s__Gluconacetobacter_liquefaciens	0.000646831	0
g__Dickeya	0.000646831	0
g__Dietzia	0.000646831	0
g__Dermacoccus	0.000646831	0
g__WH1.8	0.000646831	0
g__Sporotomaculum	0.000646831	0
g__Sporanaerobacter	0.000646831	0
s__Rhizobium_leguminosarum	0.000646831	0
g__Pseudochrobactrum	0.000646831	0
s__Vibrio_fortis	0.000646831	0
s__Sphingobacterium_faecium	0.000646831	0
g__Candidatus_Blochmannia	0.000646831	0
s__Selenomonas_ruminantium	0.000646831	0
g__Sulfuricurvum	0.000646831	0
g__Acidithiobacillus	0.000646831	0
g__Cellulomonas	0.000646831	0
s__Staphylococcus_pettenkoferi	0.000646831	0
g__Ethanoligenens	0.000646831	0
g__SAGMEG.1	0.000646831	0
s__Sulfuricurvum_kujiense	0.000646831	0
g__Rhodoferax	0.000646831	0
g__Robiginitalea	0.000646831	0
s__Corynebacterium_variabile	0.000646831	0
g__Vibrio	0.000640701	0.00116898
s__Klebsiella_oxytoca	0.000607875	0.000445059
s__Pseudomonas_alcaligenes	0.00059854	0.00402442
g__Plesiomonas	0.000567633	0.00032648
g__Geobacter	0.000562696	0.00536958
g__Lysinibacillus	0.000523976	0.00138445
g__Novosphingobium	0.00050172	0.000130507
g__rc4.4	0.000497141	0.00107454
g__Sediminibacterium	0.000492643	0.00651069
s__Campylobacter_rectus	0.000488356	0.000142525
g__Catonella	0.000482794	0.000147528
s__Morganella_morganii	0.000474832	0.000368211
g__Marinobacter	0.000473672	0.0013192
g__B.42	0.000457632	0.000170157
g__Salmonella	0.000445024	0.000181497
g__Desemzia	0.000425099	0.000486154
s__Brachybacterium_conglomeratum	0.000382372	0.000237844
g__Arcobacter	0.000372506	0.000493433
g__Moraxella	0.0003427	0.00171051
g__Ramlibacter	0.000339086	0.000858507
g__Methylotenera	0.000322312	0.000291859
g__Friedmanniella	0.000304831	0.000307581
g__Microbispora	0.000300823	0.000311186
g__Chlamydia	0.000300167	0.00223377
g__Helicobacter	0.000283213	0.0070895
g__Halomonas	0.000277315	0.0270079
g__Sphingobium	0.000264463	0.00954657
g__Steroidobacter	0.000255091	0.000352315
s__Corynebacterium_simulans	0.000232069	0.00238688
g__Cetobacterium	0.000224221	0.000380078
s__Cetobacterium_somerae	0.000224221	0.000380078
g__Afipia	0.000210869	0.00117626
g__Anaeroplasma	0.00019562	0.000811601
g__Serinicoccus	0.000191314	0.000819347
g__Enterobacter	0.000190338	0.000821102
g__Dysgonomonas	0.000180525	0.000500555
g__Propionicimonas	0.000177394	0.000422193
g__Chitinophaga	0.000171649	0.000427359
g__Curtobacterium	0.00016803	0.000430614
g__Phycicoccus	0.000126875	0.000467627
g__Rubrivivax	0.000114694	0.00318095
g__Salinibacterium	9.77601e-05	0.000493812
g__p.75.a5	8.60782e-05	0.00100864
s__Streptococcus_equi	5.78362e-05	0.000529718
g__Achromobacter	3.56798e-05	0.00219858
s__Methylotenera_mobilis	2.14016e-05	0.00112497
s__Jeotgalicoccus_psychrophilus	1.83658e-05	0.000576228
s__Methylobacterium_mesophilicum	0	0.000581734
s__Acinetobacter_lwoffii	0	0.000581734
g__Curvibacter	0	0.000581734
g__Mycoplana	0	0.000581734
g__Alcanivorax	0	0.0017452
g__KSA1	0	0.000581734
g__Pedobacter	0	0.000581734
g__CF231	0	0.000581734
g__NP25	0	0.0017452
g__Roseomonas	0	0.000581734
s__Paracoccus_marcusii	0	0.000581734
g__Bdellovibrio	0	0.000581734
g__Fluviicola	0	0.00232693
g__Pseudoalteromonas	0	0.0017452
s__Stenotrophomonas_acidaminiphila	0	0.000581734
g__Candidatus_Ancillula	0	0.000581734
s__Lactobacillus_acidipiscis	0	0.000581734
g__Leptolyngbya	0	0.000581734
g__Bacteriovorax	0	0.000581734
g__Synechococcus	0	0.000581734
s__Rubrivivax_gelatinosus	0	0.000581734
s__Sphingobacterium_multivorum	0	0.00116347
g__Candidatus_Portiera	0	0.000581734
s__Corynebacterium_bovis	0	0.000581734
s__Burkholderia_bryophila	0	0.000581734
g__N09	0	0.000581734
g__Acidocella	0	0.000581734
g__Nitrospira	0	0.000581734
g__Candidatus_Aquiluna	0	0.000581734
s__Candidatus_Aquiluna_rubra	0	0.000581734
s__Shinella_granuli	0	0.000581734
s__Prosthecobacter_debontii	0	0.000581734
g__Cerasicoccus	0	0.000581734
g__DA101	0	0.000581734
g__Candidatus_Xiphinematobacter	0	0.000581734
g__Flavisolibacter	0	0.000581734
s__Vibrio_ichthyoenteri	0	0.000581734
s__Psychrobacter_marincola	0	0.0017452
s__Bacteroides_coprosuis	0	0.000581734
s__Bacillus_oleronius	0	0.000581734
s__Bacillus_coagulans	0	0.00465387
s__Candidatus_Nitrososphaera_SCA1145	0	0.000581734
g__T78	0	0.000581734
g__Thauera	0	0.000581734
g__Desulfovermiculus	0	0.000581734
g__Smithella	0	0.0017452
g__Methylophaga	0	0.0017452
g__Pseudidiomarina	0	0.0017452
g__Cellvibrio	0	0.000581734
g__Rhodanobacter	0	0.000581734
g__Oleispira	0	0.0017452
g__Thalassospira	0	0.000581734
g__Hyphomonas	0	0.000581734
g__Balneola	0	0.000581734
g__Maribacter	0	0.000581734
g__Arenibacter	0	0.000581734
g__Gillisia	0	0.0017452
g__Anaerovibrio	0	0.000581734
g__Tetragenococcus	0	0.000581734
g__Candidatus_Nitrososphaera	0	0.00116347
s__Archaeoglobus_fulgidus	0	0.000581734
g__Rummeliibacillus	0	0.000581734
s__Deinococcus_aquatilis	0	0.000581734
s__Asticcacaulis_biprosthecium	0	0.000581734
g__Asticcacaulis	0	0.000581734
g__Segetibacter	0	0.000581734
g__Cryocola	0	0.000581734

## Sheet: Table S7B
Table S7B. The species specificity (SS) of BV-C and BV-S microbiome
OTU_ID	BV-C	BV-S
g__Prevotella	0.776538	0.0564088
g__Dialister	0.719837	0.0499313
g__Megasphaera	0.676824	0.0384533
g__Peptoniphilus	0.666288	0.0480082
g__Anaerococcus	0.594619	0.0594378
g__Sneathia	0.577355	0.00903958
g__Gardnerella	0.548005	0.268683
g__Clostridium	0.5307	0.042895
s__Prevotella_copri	0.519329	0.0264273
s__Prevotella_melaninogenica	0.517216	0.0169651
g__Aerococcus	0.49281	0.0546537
g__Finegoldia	0.468673	0.0776276
g__Atopobium	0.446877	0.010974
g__Parvimonas	0.438821	0.0225374
g__Corynebacterium	0.43009	0.0926129
g__Gemella	0.41117	0.0189352
g__Streptococcus	0.40364	0.103962
s__Prevotella_stercorea	0.39608	0.0112008
s__Prevotella_nanceiensis	0.35563	0.00816047
g__Shuttleworthia	0.34931	0.00597285
g__Actinomyces	0.347508	0.00830365
g__Porphyromonas	0.326871	0.00782958
s__Collinsella_aerofaciens	0.313396	0.00123001
g__Veillonella	0.311303	0.0184351
s__Prevotella_nigrescens	0.30494	0.0130808
g__Lactobacillus	0.295118	0.604118
s__Lactobacillus_iners	0.275676	0.607776
g__Collinsella	0.274139	0.000506063
g__Staphylococcus	0.272806	0.0722395
g__Mobiluncus	0.259826	0.00137407
g__Bifidobacterium	0.246577	0.0411827
g__Adlercreutzia	0.245004	9.13267e-05
s__Peptostreptococcus_anaerobius	0.229446	0.0111236
s__Bifidobacterium_adolescentis	0.220703	0.000843638
g__WAL_1855D	0.214587	0.00893145
s__Atopobium_rimae	0.211817	5.47472e-05
s__Veillonella_parvula	0.194467	0.026115
g__Kocuria	0.173651	0.00387434
s__Staphylococcus_epidermidis	0.172167	0.0579632
s__Lactobacillus_mucosae	0.167135	0.33766
g__Dorea	0.158145	0.00325493
s__Collinsella_stercoris	0.149013	2.09643e-05
s__Streptococcus_anginosus	0.147669	0.0122888
g__Moryella	0.145223	0.000807139
g__Mycoplasma	0.140614	0.00145024
g__Ureaplasma	0.137059	0.14143
s__Lactobacillus_reuteri	0.136604	0.545494
g__Bacillus	0.136459	0.00254537
g__Facklamia	0.132426	0.0225613
g__Bulleidia	0.131004	0.000140936
s__Veillonella_dispar	0.124767	0.00545568
g__Bacteroides	0.118321	0.00761991
g__Pseudomonas	0.114053	0.00572221
g__Campylobacter	0.111787	0.0051145
s__Bifidobacterium_longum	0.109886	0.000337666
g__Peptostreptococcus	0.105328	0.00479957
g__Arcanobacterium	0.101168	2.42972e-06
g__1.68	0.0994247	0.00746447
s__Clostridium_perfringens	0.0993505	0.000974527
g__Roseburia	0.0973513	0.000777189
g__Peptococcus	0.0952789	0.00129645
g__Streptomyces	0.0947552	0.000744791
s__Lactobacillus_helveticus	0.0927236	0.182442
g__Leptotrichia	0.0923098	0.000857096
g__Fusobacterium	0.0883317	0.0131731
s__Lactobacillus_zeae	0.0838986	0.475254
g__Sutterella	0.0803939	0.00183096
g__Klebsiella	0.0776733	0.00130171
s__Campylobacter_ureolyticus	0.0773012	0.00836354
s__Streptococcus_luteciae	0.076789	0.000974027
g__Enterococcus	0.0714618	0.020636
s__Propionibacterium_acnes	0.0694586	0.0087495
g__Varibaculum	0.0685037	0.00961371
g__Ruminococcus	0.0662954	0.000315582
s__Staphylococcus_aureus	0.0660328	0.0116928
s__Akkermansia_muciniphila	0.0636874	9.02877e-05
g__Akkermansia	0.0629947	2.91379e-05
g__Helcococcus	0.0626247	0.00202841
g__Haemophilus	0.0621592	0.00149877
g__Blautia	0.0619067	0.00172077
g__.Prevotella.	0.0615846	0.00181601
g__Gallicola	0.0602718	0.00105366
g__Rothia	0.0600132	0.00329951
s__Haemophilus_parainfluenzae	0.0592174	0.00318099
g__Alloscardovia	0.0592021	0.00024955
s__Faecalibacterium_prausnitzii	0.0569616	0.000930831
g__Butyrivibrio	0.0569217	1.26338e-05
g__.Ruminococcus.	0.055632	0.000895002
g__Slackia	0.05441	9.56704e-05
s__Streptobacillus_moniliformis	0.0519165	9.43181e-06
s__Bifidobacterium_breve	0.0514126	0.000912349
g__ph2	0.0511063	0.00186281
g__Actinobaculum	0.0503838	0.00448102
g__Oscillospira	0.0501642	0.00295604
g__Streptobacillus	0.0500715	9.81098e-06
s__Lactobacillus_delbrueckii	0.0491927	0.255346
g__Granulicatella	0.0491784	0.00254224
g__Achromobacter	0.0467794	0.0006674
g__Coprococcus	0.0453177	1.82114e-06
s__Bacteroides_fragilis	0.0413508	0.00191793
s__Prevotella_pallens	0.0408094	1.1847e-05
s__Streptococcus_infantis	0.0382032	0.001045
s__Bulleidia_p.1630.c5	0.0368777	0
g__Propionibacterium	0.0363016	0.00130969
s__Bifidobacterium_bifidum	0.0362882	0.00831595
g__Alloiococcus	0.0353839	0.00422583
s__Bifidobacterium_pseudolongum	0.0347829	1.4393e-05
s__Lactobacillus_paralimentarius	0.0341978	0.0120923
g__Erwinia	0.0325419	5.15599e-07
s__Bacteroides_ovatus	0.0315189	0.000101203
s__Corynebacterium_kroppenstedtii	0.0312212	0.0109443
g__Helicobacter	0.0310311	0.000233846
g__Proteus	0.0300993	8.76841e-07
g__Lachnospira	0.0296035	3.42541e-05
s__Rothia_mucilaginosa	0.0295601	0.00299929
g__Nesterenkonia	0.0292595	0.0002676
s__Actinomyces_europaeus	0.0292036	0.0015889
s__Anoxybacillus_kestanbolensis	0.029079	0.000158556
g__Exiguobacterium	0.0290045	0.00630141
s__Micrococcus_luteus	0.0288423	0.00759711
g__Micrococcus	0.0287048	0.00107503
g__Sodalis	0.0281225	2.66156e-05
s__Lactobacillus_coleohominis	0.0275672	0.0417433
s__.Ruminococcus._gnavus	0.0273702	0.00116693
g__Oligella	0.0272807	0.00187855
g__Acinetobacter	0.0270815	0.00694875
s__Coprococcus_eutactus	0.0268938	2.77787e-05
s__Serratia_marcescens	0.0258322	4.53875e-05
g__Acidaminococcus	0.0257261	0.00245538
g__Phascolarctobacterium	0.0254155	0.00121493
s__Clostridium_stercorarium	0.0251998	0
g__Parabacteroides	0.0251395	0.000222766
s__Streptococcus_alactolyticus	0.0246546	0.000443922
g__Selenomonas	0.0242199	0.00135175
g__Serratia	0.0233212	6.80614e-05
s__Kocuria_rhizophila	0.0232415	0.00246762
s__Haemophilus_influenzae	0.0228247	8.00006e-05
s__Bulleidia_moorei	0.0227632	2.55023e-05
s__Parabacteroides_distasonis	0.0227412	0
s__Nocardiopsis_exhalans	0.0224834	0.000128873
s__Bacteroides_caccae	0.0221454	9.97339e-05
g__Brevibacterium	0.0217558	0.00297744
s__Prevotella_intermedia	0.021512	0
g__Desulfovibrio	0.021512	0
s__Bifidobacterium_animalis	0.021512	0
s__.Eubacterium._biforme	0.0209971	0.000102607
g__Methylobacterium	0.0208666	0.00518259
g__Scardovia	0.0207641	9.28332e-05
g__Lactococcus	0.0200221	0.00024363
s__Brevibacterium_paucivorans	0.0199247	0.00547798
g__Mogibacterium	0.0196938	4.37712e-05
s__Blautia_obeum	0.0195146	3.80593e-05
g__Treponema	0.0192996	0.000192107
g__Paenibacillus	0.0192483	5.12555e-05
s__Dorea_formicigenerans	0.0192465	3.23126e-05
g__Anaerostipes	0.0191535	5.59543e-05
g__Agromyces	0.0188519	0.00111557
g__Ralstonia	0.0186947	0.000708192
s__Lactobacillus_salivarius	0.0184273	0.0561537
g__Neisseria	0.0182476	0.00227951
g__Fusibacter	0.0178242	0
s__Lactobacillus_vaginalis	0.0178179	0.025229
g__Stenotrophomonas	0.0173094	8.70891e-05
g__Bradyrhizobium	0.0172386	0.00269524
g__Catenibacterium	0.017154	0.000140066
s__.Ruminococcus._torques	0.0168373	0.000111301
g__Jeotgalicoccus	0.0163852	0.00232227
s__Staphylococcus_haemolyticus	0.0161879	0.000691979
g__Enhydrobacter	0.0159572	0.0161725
g__Halomonas	0.0155683	0.0148766
s__Roseburia_faecis	0.0153657	0
s__Bradyrhizobium_elkanii	0.0152056	0.00253711
s__Bacteroides_uniformis	0.015168	1.93942e-05
g__Allobaculum	0.0151576	0.000130574
s__Corynebacterium_durum	0.015127	0.00420717
g__Novosphingobium	0.0145126	0.0112254
g__Paludibacter	0.0141364	0
g__Faecalibacterium	0.014065	0.000140225
g__Succiniclasticum	0.0135313	0.00042962
s__Desulfosporosinus_meridiei	0.0135218	0
g__Delftia	0.0134928	0.00047151
s__Kocuria_palustris	0.0130198	0.00046548
s__Ruminococcus_bromii	0.0126277	2.1763e-05
g__Methanobrevibacter	0.0122926	0
g__Odoribacter	0.0122517	2.55192e-05
s__Rothia_aeria	0.0117113	0.000621312
s__Bacteroides_plebeius	0.0116779	0
s__Lactobacillus_brevis	0.0116383	0.00610396
g__Pseudoramibacter_Eubacterium	0.0115481	3.04328e-05
g__Shewanella	0.0113153	0.0106706
g__Paraprevotella	0.0110633	0
g__Coprobacillus	0.0110633	0
s__Blautia_producta	0.0110328	0.000330977
g__Nocardia	0.0106027	0.00017944
g__Desulfotomaculum	0.0104487	0
g__Nocardiopsis	0.0104487	0
s__Desulfovibrio_D168	0.0104487	0
s__Porphyromonas_endodontalis	0.00988642	2.7041e-05
s__Salmonella_enterica	0.00983405	0
s__Ruminococcus_flavefaciens	0.00983405	0
g__Epulopiscium	0.00983405	0
g__Butyricimonas	0.00983405	0
g__Brevibacillus	0.00983405	0
g__Anoxybacillus	0.00921942	0
g__Sporomusa	0.00921942	0
s__Neisseria_cinerea	0.00914807	3.88898e-06
g__Pseudonocardia	0.00903047	0.000136413
g__Sphingobium	0.00880368	0.00126581
g__Flavobacterium	0.00874359	0.00420246
s__Eggerthella_lenta	0.00860479	0
g__Symbiobacterium	0.00860479	0
g__CM44	0.00860479	0
g__Carboxydocella	0.00860479	0
s__Pseudonocardia_halophobica	0.00828394	5.09892e-05
g__Deinococcus	0.00805326	0.000460816
g__RFN20	0.00799017	0
g__Geobacillus	0.00799017	0
g__Trabulsiella	0.00799017	0
g__Sulfobacillus	0.00799017	0
g__Alteromonas	0.00799017	0
g__Bilophila	0.00799017	0
s__Corynebacterium_simulans	0.00794368	3.86087e-05
g__Leptonema	0.00773825	5.06057e-05
g__Proteiniclasticum	0.00753318	0.000356705
s__Staphylococcus_sciuri	0.00740401	9.89505e-05
g__Succinivibrio	0.00737554	0
s__.Eubacterium._dolichum	0.00737554	0
s__Streptococcus_agalactiae	0.00737554	0
s__Lysinibacillus_boronitolerans	0.00705719	0.000993267
s__.Prevotella._tannerae	0.00676091	0
g__Salmonella	0.00676091	0
g__Oribacterium	0.00676091	0
s__Coprobacillus_cateniformis	0.00676091	0
g__Trueperella	0.00668684	0.000966284
g__Arthrobacter	0.00656745	1.43793e-05
g__Pseudoclavibacter	0.0064447	0.0003171
g__Megamonas	0.00638124	0.00318439
g__Anaeroplasma	0.00636468	0.00106369
s__Mycoplasma_zalophi	0.0062339	3.91704e-05
s__Acinetobacter_johnsonii	0.00621592	0.00125558
s__Streptococcus_sobrinus	0.00614628	0
g__Tepidimonas	0.00614628	0
g__YRC22	0.00614628	0
s__Oscillospira_guilliermondii	0.00614628	0
g__Anaeromusa	0.00614628	0
g__BSV43	0.00614628	0
g__GW.34	0.00614628	0
g__Pyramidobacter	0.00607013	0.00118418
g__Leuconostoc	0.00603709	0.00604611
g__Moraxella	0.00601727	7.38342e-05
s__Helicobacter_hepaticus	0.00573899	0.000379779
g__Sphingomonas	0.00572554	0.000137599
s__Pseudoclavibacter_bifida	0.00567287	0.000485218
g__Chlamydia	0.00553165	0
g__Aggregatibacter	0.00553165	0
g__Bdellovibrio	0.00553165	0
g__Tepidibacter	0.00553165	0
g__Carnobacterium	0.00550477	0.00162935
g__Agrobacterium	0.00547668	0.000437965
g__Cloacibacterium	0.0053831	0.00180603
s__Lactobacillus_hamsteri	0.00526931	0.0727205
s__Bifidobacterium_thermacidophilum	0.00524515	2.60268e-05
s__Pseudomonas_veronii	0.00524449	0.00117743
s__Rothia_dentocariosa	0.00516245	0.000889195
g__Microbacterium	0.00510641	0.000463803
s__Acidovorax_caeni	0.00508546	4.05335e-05
s__Pseudomonas_stutzeri	0.00504286	0.000953583
s__Trabulsiella_farmeri	0.00491703	0
g__Citrobacter	0.00491703	0
g__Clostridiisalibacter	0.00491703	0
g__Burkholderia	0.00473007	7.64251e-05
s__Pseudomonas_fragi	0.00448912	0.00101312
g__Holdemania	0.0043024	0
s__Brevibacterium_casei	0.0043024	0
g__Turicibacter	0.0043024	0
g__Cellulomonas	0.0043024	0
s__Pediococcus_acidilactici	0.0043024	0
g__Friedmanniella	0.0043024	0
s__Bacteroides_eggerthii	0.0043024	0
g__Sphaerochaeta	0.0043024	0
g__Candidatus_Azobacteroides	0.0043024	0
g__Coprothermobacter	0.0043024	0
s__Actinobacillus_parahaemolyticus	0.00373667	0.000264303
s__Streptococcus_minor	0.00373244	0.00177618
s__Bacteroides_coprophilus	0.00368777	0
g__Dehalobacterium	0.00368777	0
g__Lachnobacterium	0.00368777	0
g__Rhodobacter	0.00368777	0
g__Sporotomaculum	0.00368777	0
s__Lactobacillus_ruminis	0.00340486	0.000314493
s__Acinetobacter_rhizosphaerae	0.00324004	0.000124081
g__Dermabacter	0.00323039	0.00506163
g__Afipia	0.00307314	0
g__Acidiphilium	0.00307314	0
g__Tissierella_Soehngenia	0.00307314	0
g__Euzebya	0.00307314	0
s__Lactococcus_garvieae	0.00307314	0
g__Providencia	0.00307314	0
g__Anaerofustis	0.00307314	0
g__Anaerotruncus	0.00307314	0
s__Aggregatibacter_segnis	0.00307314	0
g__Yersinia	0.00307314	0
s__Prevotella_ruminicola	0.00307314	0
s__Bacillus_flexus	0.00307314	0
s__Rhodobacter_sphaeroides	0.00307314	0
s__Bacteroides_acidifaciens	0.00307314	0
g__Lautropia	0.00307314	0
g__Desulfosporosinus	0.00307314	0
g__Anabaena	0.00307314	0
g__Rickettsia	0.00307314	0
s__Helicobacter_pylori	0.00306712	9.84206e-07
g__Sarcina	0.00285722	3.53069e-05
g__Candidatus_Koribacter	0.00280924	0.000129459
g__Moorella	0.00255529	0.000846782
g__Limnobacter	0.00245851	0
g__Tannerella	0.00245851	0
g__Pseudobutyrivibrio	0.00245851	0
g__Desulfococcus	0.00245851	0
g__Actinobacillus	0.00245851	0
s__Serratia_symbiotica	0.00245851	0
g__Catonella	0.00245851	0
g__Sporosarcina	0.00245851	0
s__Roseomonas_mucosa	0.00245851	0
g__Caldilinea	0.00245851	0
g__Gordonia	0.00245851	0
g__Acetobacterium	0.00245851	0
g__Serinicoccus	0.00236866	0.000359497
g__Kaistobacter	0.00234757	2.26767e-05
g__Rhodoplanes	0.00231965	0.000372852
s__Candidatus_Koribacter_versatilis	0.00224434	0.000131326
s__Actinomadura_vinacea	0.0022196	4.88339e-05
g__Candidatus_Rhodoluna	0.00212599	6.79662e-05
g__Fimbriimonas	0.00207627	0.000326011
s__Leuconostoc_mesenteroides	0.00204503	0.000790969
g__Aquabacterium	0.00203932	0.00140375
g__Fluviicola	0.00203153	8.72732e-05
s__Microbispora_rosea	0.00198737	9.62999e-05
s__Capnocytophaga_ochracea	0.00197503	0.000815499
s__Bacillus_muralis	0.00184388	0
g__Gluconacetobacter	0.00184388	0
g__Plesiomonas	0.00184388	0
s__Plesiomonas_shigelloides	0.00184388	0
s__Erwinia_dispersa	0.00184388	0
g__Desemzia	0.00184388	0
g__Photorhabdus	0.00184388	0
g__Morganella	0.00184388	0
g__Mycobacterium	0.00184388	0
s__Alloiococcus_otitis	0.00184388	0
g__Dysgonomonas	0.00184388	0
s__Brenneria_quercina	0.00184388	0
g__Moritella	0.00184388	0
g__Brenneria	0.00184388	0
g__Candidatus_Phytoplasma	0.00184388	0
g__Asteroleplasma	0.00184388	0
g__Demequina	0.00184388	0
g__Nonomuraea	0.00184388	0
g__Comamonas	0.00184388	0
g__Pedobacter	0.00184388	0
g__NP25	0.00184388	0
g__Planctomyces	0.00184388	0
s__Enterobacter_cowanii	0.00184388	0
s__Clostridium_hiranonis	0.00184388	0
g__Rubrobacter	0.00184388	0
g__Ethanoligenens	0.00184388	0
s__Lactobacillus_manihotivorans	0.00180268	0.00700219
g__Sediminibacterium	0.00174202	0.00269143
g__Chryseobacterium	0.00172177	3.32799e-05
g__p.75.a5	0.00171437	3.52956e-05
s__Clostridium_neonatale	0.00170056	0.00395057
g__Ureibacillus	0.00169861	0.000224759
g__Amycolatopsis	0.00162234	0.000170911
g__Pediococcus	0.00150892	0.0002969
g__Brachybacterium	0.00150046	0.00227902
g__Capnocytophaga	0.00149265	0.000598233
s__Propionibacterium_granulosum	0.00147646	0.000401456
g__KSA1	0.00146256	0.000103923
g__Paracoccus	0.00143468	0.00107167
g__Caldicoprobacter	0.00136354	0.000130909
s__Methylobacterium_hispanicum	0.00122926	0
s__Campylobacter_rectus	0.00122926	0
g__Cetobacterium	0.00122926	0
g__Octadecabacter	0.00122926	0
g__Roseomonas	0.00122926	0
g__Chitinophaga	0.00122926	0
g__Eggerthella	0.00122926	0
s__Paracoccus_marcusii	0.00122926	0
g__Salinibacterium	0.00122926	0
g__Vibrio	0.00122926	0
s__Cetobacterium_somerae	0.00122926	0
g__Janibacter	0.00122926	0
g__Dermacoccus	0.00122926	0
s__Morganella_morganii	0.00122926	0
s__Bacteroides_barnesiae	0.00122926	0
g__Synergistes	0.00122926	0
g__WH1.8	0.00122926	0
s__Carnobacterium_viridans	0.00122926	0
g__Dolichospermum	0.00122926	0
g__Dechloromonas	0.00122926	0
s__Brevibacillus_reuszeri	0.00122926	0
s__Bacillus_thermoamylovorans	0.00122926	0
g__Roseivirga	0.00122926	0
g__Hymenobacter	0.00122926	0
g__Kytococcus	0.00122926	0
g__Syntrophomonas	0.00122926	0
g__Alkalibacterium	0.00122926	0
s__Gluconacetobacter_liquefaciens	0.00122926	0
s__Stenotrophomonas_geniculata	0.00115537	0.0032644
s__Flavobacterium_succinicans	0.00114966	0.000345854
g__Hydrogenophaga	0.00112969	8.14067e-05
g__Mitsuokella	0.00112338	0.000698872
g__Rhodococcus	0.0011084	0.000351476
s__Methylobacterium_adhaesivum	0.00106268	0.000136187
g__Inquilinus	0.0010458	0.000870001
g__Curtobacterium	0.00103182	8.07097e-05
s__Brevibacterium_aureum	0.00101905	0.00335357
s__Enhydrobacter_aerosaccus	0.000881304	0.000786994
s__Pseudomonas_viridiflava	0.000838953	0.000547747
g__Cellulosimicrobium	0.000755792	0.000193549
s__Pelomonas_puraquae	0.000660114	0.000232662
g__CF231	0.000614628	0
g__Alcanivorax	0.000614628	0
g__Wautersiella	0.000614628	0
g__Eikenella	0.000614628	0
g__PSB.M.3	0.000614628	0
g__Mitsuaria	0.000614628	0
g__Streptosporangium	0.000614628	0
g__Planococcus	0.000614628	0
g__Prochlorococcus	0.000614628	0
g__Bosea	0.000614628	0
s__Sphingomonas_wittichii	0.000614628	0
s__Sphingomonas_yabuuchiae	0.000614628	0
s__Methylobacterium_mesophilicum	0.000614628	0
g__Curvibacter	0.000614628	0
g__Hyphomicrobium	0.000614628	0
g__Dietzia	0.000614628	0
g__Trichococcus	0.000614628	0
s__Acinetobacter_schindleri	0.000614628	0
s__Oxalobacter_formigenes	0.000614628	0
s__Staphylococcus_pettenkoferi	0.000614628	0
g__Phycicoccus	0.000614628	0
g__AF12	0.000614628	0
g__cc_115	0.000614628	0
g__Sporanaerobacter	0.000614628	0
s__.Eubacterium._cylindroides	0.000614628	0
g__TG5	0.000614628	0
g__Couchioplanes	0.000614628	0
g__Variovorax	0.000614628	0
g__Chroococcidiopsis	0.000614628	0
g__Psychrilyobacter	0.000614628	0
g__Desulfurispora	0.000614628	0
g__Thermoanaerobacterium	0.000614628	0
s__Salinispora_tropica	0.000614628	0
g__Limnohabitans	0.000614628	0
g__Anaerobiospirillum	0.000614628	0
g__Dehalococcoides	0.000614628	0
s__Novosphingobium_capsulatum	0.000614628	0
s__Bosea_genosp.	0.000614628	0
s__Cellulomonas_uda	0.000614628	0
s__Paenibacillus_amylolyticus	0.000614628	0
g__Candidatus_Solibacter	0.000614628	0
g__Microcoleus	0.000614628	0
g__Brachyspira	0.000614628	0
g__Dehalobacter_Syntrophobotulus	0.000614628	0
g__02d06	0.000614628	0
g__Conchiformibius	0.000614628	0
g__Kingella	0.000614628	0
g__Rhodoferax	0.000614628	0
g__Rubrivivax	0.000614628	0
s__Corynebacterium_stationis	0.000614628	0
g__Marinobacter	0.000614628	0
g__Dickeya	0.000614628	0
s__Pseudomonas_nitroreducens	0.000614628	0
s__Jeotgalicoccus_psychrophilus	0.000614628	0
s__Lactobacillus_acidipiscis	0.000614628	0
g__Leptolyngbya	0.000614628	0
g__Bacteriovorax	0.000614628	0
g__Halanaerobium	0.000614628	0
g__Christensenella	0.000614628	0
g__Desulfitobacter	0.000614628	0
s__Methylobacterium_komagatae	0.000614628	0
g__Candidatus_Accumulibacter	0.000614628	0
g__Georgenia	0.000614628	0
g__Leucobacter	0.000614628	0
g__Xylanimicrobium	0.000614628	0
s__Planococcus_maitriensis	0.000614628	0
g__Paucibacter	0.000614628	0
g__Mannheimia	0.000614628	0
g__Acaryochloris	0.000614628	0
g__Pandoraea	0.000614628	0
s__Microbacterium_barkeri	0.000614628	0
g__Thermodesulfovibrio	0.000614628	0
g__Oxalobacter	0.000614628	0
s__Bacillus_endophyticus	0.000614628	0
s__Clostridium_thermopalmarium	0.000614628	0
g__Rikenella	0.000614628	0
g__Lutispora	0.000614628	0
g__YNPFFP6	0.000614628	0
g__Oxobacter	0.000614628	0
g__vadinHB04	0.000614628	0
s__Erwinia_toletana	0.000614628	0
s__Methylobacterium_organophilum	0.000614628	0
s__Mitsuaria_chitosanitabida	0.000614628	0
s__Cupriavidus_gilardii	0.000614628	0
s__Neisseria_subflava	0.000614628	0
g__Solwaraspora	0.000614628	0
g__Pilimelia	0.000614628	0
g__.Eubacterium.	0.000598393	0.0010183
s__Lactobacillus_agilis	0.000597043	0.00607328
s__Brachybacterium_conglomeratum	0.000590392	0.000261164
s__Acinetobacter_lwoffii	0.000510847	0.0001697
s__Campylobacter_fetus	0.000489145	0.000102594
g__Solibacillus	0.000488514	0.000605622
g__Afifella	0.000461047	0.000125567
g__Marivita	0.00031077	0.000248431
s__Clostridium_butyricum	0.000262192	0.000288148
s__Lactobacillus_pontis	0.000176559	0.0056837
g__Pseudoalteromonas	0.000131202	0.00118573
g__Lysinibacillus	0.000102982	0.00292821
g__HA73	9.59375e-05	0.000424075
g__Salinicoccus	8.12496e-05	0.00130825
g__Sphingopyxis	4.80445e-05	0.00277939
g__Pelomonas	4.43158e-05	0.000466281
g__Candidatus_Arthromitus	3.73432e-05	0.000471981
s__Brevundimonas_diminuta	0	0.000502513
s__Methylotenera_mobilis	0	0.000502513
s__Streptococcus_equi	0	0.000502513
g__Janthinobacterium	0	0.000502513
g__Mycoplana	0	0.000502513
g__Brevundimonas	0	0.000502513
g__Mesorhizobium	0	0.000502513
g__Psychrobacter	0	0.000502513
g__Natronincola_Anaerovirgula	0	0.000502513
g__Acidovorax	0	0.00100503
s__Selenomonas_noxia	0	0.000502513
g__Ramlibacter	0	0.000502513
g__Microbispora	0	0.000502513
s__Pyramidobacter_piscolens	0	0.000502513
s__Stenotrophomonas_acidaminiphila	0	0.000502513
g__Candidatus_Ancillula	0	0.000502513
s__Leptospira_biflexa	0	0.000502513
s__Azospirillum_brasilense	0	0.000502513
s__Aquitalea_magnusonii	0	0.000502513
s__Clostridium_acetobutylicum	0	0.00100503
s__Enterococcus_cecorum	0	0.000502513
s__Chitinophaga_arvensicola	0	0.000502513
g__Terriglobus	0	0.000502513
g__Aquitalea	0	0.000502513
g__Azospirillum	0	0.000502513

## Sheet: Table S7C
Table S7C. The species specificity (SS) of Healthy-S and BV-S cancer microbiome
OTU_ID	Healthy-S	BV-S
g__Lactobacillus	0.748789	0.209385
s__Lactobacillus_iners	0.374668	0.51204
s__Lactobacillus_reuteri	0.364673	0.418942
s__Lactobacillus_zeae	0.313649	0.266548
s__Lactobacillus_mucosae	0.202846	0.342591
g__Streptococcus	0.19813	0.184825
s__Lactobacillus_salivarius	0.184464	0.0367328
g__Corynebacterium	0.173675	0.19645
s__Lactobacillus_helveticus	0.169243	0.145099
s__Lactobacillus_delbrueckii	0.169202	0.214833
g__Prevotella	0.133912	0.379413
s__Lactobacillus_brevis	0.130482	0.00168089
g__Finegoldia	0.121338	0.216851
g__Bacteroides	0.100534	0.00679899
s__Lactobacillus_vaginalis	0.0994421	0.0143907
g__Anaerococcus	0.0894286	0.280126
g__Ureaplasma	0.0883673	0.135831
s__Lactobacillus_paralimentarius	0.0833355	0.0107965
s__Prevotella_melaninogenica	0.0777021	0.191974
g__Peptoniphilus	0.0742784	0.282931
g__Sneathia	0.0690951	0.0777111
g__Clostridium	0.0684168	0.12412
g__Pseudomonas	0.0665497	0.014375
g__Staphylococcus	0.0659268	0.168078
s__Lactobacillus_coleohominis	0.0639682	0.0383575
s__Staphylococcus_epidermidis	0.0638734	0.132458
g__Ralstonia	0.0616711	0.00040642
g__Dialister	0.0601267	0.302071
s__Streptococcus_luteciae	0.0575094	0.00132331
g__Gardnerella	0.0561016	0.625479
s__Lactobacillus_agilis	0.0473737	0.00079225
g__Aerococcus	0.0466423	0.184528
s__Faecalibacterium_prausnitzii	0.0460523	0.00216807
s__Staphylococcus_aureus	0.0455437	0.010772
g__Bacillus	0.0450803	0.00691621
s__Lactobacillus_hamsteri	0.0428872	0.04177
s__Prevotella_nanceiensis	0.0423443	0.0718589
s__Pseudomonas_fragi	0.0422868	5.33325e-05
g__Salinispora	0.0389761	0
g__Blautia	0.0371335	0.00194544
g__Klebsiella	0.0370832	0.0029956
s__Prevotella_copri	0.0365704	0.160711
s__Bifidobacterium_longum	0.0356115	0.000284579
g__Acinetobacter	0.0330743	0.00604768
g__Brevibacterium	0.0314556	0.00247022
g__Actinomyces	0.0310427	0.0401784
s__Clostridium_neonatale	0.0295679	0.000807894
g__Ruminococcus	0.029505	0.00080559
g__Oscillospira	0.0286455	0.00408304
g__Mobiluncus	0.0263085	0.00184163
g__Parvimonas	0.0259311	0.0521182
s__Bacteroides_fragilis	0.0257872	0.00234009
s__Propionibacterium_acnes	0.0248393	0.0154926
g__Campylobacter	0.0246298	0.0140573
g__Helcococcus	0.0244028	0.00479149
g__Parabacteroides	0.0236431	6.49678e-05
g__Burkholderia	0.0232401	0.000522994
g__WAL_1855D	0.0228311	0.0679708
g__Alloscardovia	0.021849	0.000169349
g__Faecalibacterium	0.0218486	0.000184091
g__Chryseobacterium	0.0216668	9.98081e-06
g__Porphyromonas	0.0203738	0.0933233
g__Cloacibacterium	0.0197333	0.000607293
s__Anoxybacillus_kestanbolensis	0.0190684	0.00221684
s__Bifidobacterium_adolescentis	0.0184817	0.00370732
g__Enterococcus	0.018273	0.0424393
g__Alloiococcus	0.0177067	0.00695686
s__Campylobacter_ureolyticus	0.0169514	0.0168722
g__Megasphaera	0.0166142	0.282203
g__Dorea	0.0164655	0.017939
g__Coprococcus	0.013881	2.90285e-06
g__Gemella	0.0136471	0.10632
s__Bifidobacterium_breve	0.0123336	0.000364827
s__Prevotella_nigrescens	0.012246	0.0643395
g__Facklamia	0.0121682	0.0650348
g__Akkermansia	0.0118037	6.7903e-05
s__Staphylococcus_haemolyticus	0.0115102	0.00105331
g__Gallicola	0.011507	0.00336573
s__Streptococcus_anginosus	0.0114657	0.0361494
s__Akkermansia_muciniphila	0.0113802	0.000445387
g__Stenotrophomonas	0.0113442	0.000458728
s__Prevotella_stercorea	0.0112072	0.065288
g__Atopobium	0.0107025	0.0322544
g__Enhydrobacter	0.0105559	0.0168068
s__Pseudomonas_viridiflava	0.0105288	9.55307e-05
g__Bifidobacterium	0.0104004	0.0962374
g__Sutterella	0.00987189	0.00929729
g__.Ruminococcus.	0.00965182	0.00154017
s__Acinetobacter_johnsonii	0.00937683	0.00105124
g__Anoxybacillus	0.00930774	0
s__Haemophilus_parainfluenzae	0.00896252	0.0162272
s__Corynebacterium_kroppenstedtii	0.00889207	0.0233824
g__Pseudonocardia	0.00884934	4.94966e-05
s__Bacteroides_caccae	0.00882084	0.000158402
g__Veillonella	0.00872362	0.130523
g__Exiguobacterium	0.00859159	0.0122151
g__Delftia	0.00853175	0.00214977
g__GW.34	0.00814427	0
s__Clostridium_perfringens	0.00785757	0.00808285
s__Helicobacter_hepaticus	0.00767173	0.000303567
g__1.68	0.00756942	0.0414268
s__Salmonella_enterica	0.00756254	0
g__Geobacter	0.00756254	0
s__Collinsella_aerofaciens	0.0075618	0.0125634
s__Bifidobacterium_pseudolongum	0.00749205	1.87347e-05
g__Agrobacterium	0.00737488	9.97558e-05
s__Peptostreptococcus_anaerobius	0.00701283	0.0759288
s__Methylobacterium_hispanicum	0.0069808	0
s__Parabacteroides_distasonis	0.0069808	0
g__Hyphomicrobium	0.0069808	0
g__Propionibacterium	0.00689008	0.00731416
g__Sphingobium	0.00687908	0.00303617
g__Granulicatella	0.00666062	0.0130932
s__Staphylococcus_sciuri	0.00665504	2.34498e-05
s__.Ruminococcus._gnavus	0.00626842	0.00309127
g__Neisseria	0.00624323	0.00489013
g__Helicobacter	0.00616492	0.00148589
g__Anaerostipes	0.00616171	0.000117924
g__Flavobacterium	0.00590359	0.00372639
g__Butyricimonas	0.00581734	0
s__Brevibacterium_casei	0.00581734	0
s__Dorea_formicigenerans	0.00578307	0.000258655
g__Lachnospira	0.00576924	0.000197841
g__Collinsella	0.00566357	0.00925867
s__Bacteroides_ovatus	0.00565343	0.000234217
s__Streptococcus_infantis	0.00544896	0.00374033
g__Rhodoplanes	0.00534796	0.000294307
g__Haemophilus	0.00529258	0.0133068
s__Sphingomonas_yabuuchiae	0.0052356	0
g__Fusibacter	0.0052356	0
s__Bifidobacterium_animalis	0.0052356	0
s__Pseudomonas_alcaligenes	0.0052356	0
g__Leuconostoc	0.00520238	0.00605885
g__Acidovorax	0.00518951	8.8486e-06
g__Allobaculum	0.00513494	0.000176839
g__Rothia	0.0051158	0.0093113
s__Bacteroides_uniformis	0.00508688	4.28224e-05
g__Kocuria	0.00501467	0.0214039
g__Deinococcus	0.00487797	0.00060549
g__Phascolarctobacterium	0.00479192	0.00227529
g__Desulfovibrio	0.00465387	0
g__Octadecabacter	0.00465387	0
g__Wautersiella	0.00465387	0
s__Bacillus_coagulans	0.00465387	0
g__Bulleidia	0.00463655	0.00051747
g__Erwinia	0.00460936	4.80619e-06
g__Odoribacter	0.00460583	6.04451e-05
g__Sphingomonas	0.00457102	0.00057422
g__Varibaculum	0.00450142	0.0249842
s__Bradyrhizobium_elkanii	0.00449559	0.00373697
s__Brevibacterium_paucivorans	0.00427584	0.0130334
g__Streptomyces	0.00427207	0.00513785
g__Kaistobacter	0.00415587	5.37727e-05
g__Simplicispira	0.00407213	0
g__Moryella	0.00406324	0.00235966
s__Streptobacillus_moniliformis	0.00404926	8.46991e-06
s__.Eubacterium._biforme	0.00397978	0.000634926
g__Fusobacterium	0.00379078	0.0325537
s__Neisseria_cinerea	0.00378881	3.49636e-05
g__Oligella	0.00378308	0.00797867
s__Pseudomonas_stutzeri	0.00373708	0.00152515
s__Corynebacterium_durum	0.00363096	0.00768545
s__Rothia_mucilaginosa	0.0035993	0.00808131
s__Blautia_obeum	0.00353328	0.000241997
s__Ruminococcus_bromii	0.00353073	0.000133622
g__Rubrivivax	0.0034904	0
g__Methanobrevibacter	0.0034904	0
s__Pseudomonas_nitroreducens	0.0034904	0
g__Roseburia	0.0034627	0.00817272
s__Veillonella_dispar	0.00343037	0.0429265
g__Sodalis	0.00342094	2.00003e-05
g__Microbacterium	0.00337896	0.000256619
g__Shuttleworthia	0.00337066	0.117176
g__Moorella	0.00324986	0.00190591
s__Atopobium_rimae	0.00322474	0.000229486
g__Sediminibacterium	0.00311379	0.00290876
s__Rothia_dentocariosa	0.00311281	0.00116811
s__Stenotrophomonas_geniculata	0.00308493	0.00283574
g__Peptostreptococcus	0.00299126	0.0296528
g__Halomonas	0.00293206	0.0272283
g__Chlamydia	0.00290867	0
s__Oscillospira_guilliermondii	0.00290867	0
g__Rhizobium	0.00290867	0
g__Brevibacillus	0.00290867	0
g__Catenibacterium	0.0026622	0.000476942
s__.Ruminococcus._torques	0.00264453	0.000867854
g__Proteus	0.0026333	0.00014272
g__Mycoplasma	0.00259724	0.0130707
g__Lactococcus	0.00244097	0.0010576
s__Kocuria_palustris	0.00243512	0.00119787
g__Paenibacillus	0.00238652	0.000180417
s__Rothia_aeria	0.00238574	0.00146944
s__Trabulsiella_farmeri	0.00232693	0
s__Bulleidia_p.1630.c5	0.00232693	0
s__Streptococcus_sobrinus	0.00232693	0
g__Tannerella	0.00232693	0
g__Oribacterium	0.00232693	0
s__Streptococcus_agalactiae	0.00232693	0
g__Succinivibrio	0.00232693	0
s__Desulfovibrio_D168	0.00232693	0
g__Coprobacillus	0.00232693	0
g__CM44	0.00232693	0
g__RFN20	0.00232693	0
s__Acidovorax_delafieldii	0.00232693	0
g__Alicycliphilus	0.00232693	0
s__Janthinobacterium_lividum	0.00232693	0
s__Acidovorax_caeni	0.00230985	3.6889e-06
s__Streptococcus_alactolyticus	0.00229988	0.00303844
g__Bradyrhizobium	0.00225306	0.0102836
g__Butyrivibrio	0.00223948	0.000226155
g__Janthinobacterium	0.00222092	2.28938e-05
s__Pseudomonas_veronii	0.00220898	0.00237902
s__Coprococcus_eutactus	0.00214785	0.000262882
g__Salinicoccus	0.0021033	0.000599104
g__Fluviicola	0.00209024	5.11152e-05
s__Kocuria_rhizophila	0.00204551	0.00615385
g__Pediococcus	0.00196762	7.75946e-05
s__Lysinibacillus_boronitolerans	0.00179754	0.00196484
s__Roseburia_faecis	0.0017452	0
s__Lactococcus_garvieae	0.0017452	0
s__Bacteroides_plebeius	0.0017452	0
g__Desulfococcus	0.0017452	0
g__Comamonas	0.0017452	0
g__Alcanivorax	0.0017452	0
g__NP25	0.0017452	0
g__Epulopiscium	0.0017452	0
g__Marinobacter	0.0017452	0
g__Vibrio	0.0017452	0
g__Mycobacterium	0.0017452	0
g__Afipia	0.0017452	0
g__Clostridiisalibacter	0.0017452	0
g__Skermanella	0.0017452	0
g__rc4.4	0.0017452	0
s__Psychrobacter_marincola	0.0017452	0
g__Smithella	0.0017452	0
g__Methylophaga	0.0017452	0
g__Pseudidiomarina	0.0017452	0
g__Oleispira	0.0017452	0
g__Gillisia	0.0017452	0
s__Lactobacillus_pontis	0.00174248	0.00490126
s__Nocardiopsis_exhalans	0.00167937	0.000637133
s__Acinetobacter_rhizosphaerae	0.00165038	0.000146105
s__Serratia_marcescens	0.00164304	0.000117663
s__Veillonella_parvula	0.00160958	0.0884522
g__Adlercreutzia	0.00159808	0.00272437
s__Corynebacterium_simulans	0.00155798	0.00023335
s__Haemophilus_influenzae	0.00155625	0.00163554
g__Actinobaculum	0.00154481	0.0109158
g__.Prevotella.	0.00151794	0.00664367
g__Arthrobacter	0.00142654	9.17563e-05
s__Actinomyces_europaeus	0.00138218	0.0067121
s__Collinsella_stercoris	0.00136445	0.000831413
g__Candidatus_Koribacter	0.00125149	0.000426475
s__Candidatus_Koribacter_versatilis	0.00125149	0.000426475
g__Hydrogenophaga	0.00124357	0.000467917
s__Ruminococcus_flavefaciens	0.00116347	0
g__Paludibacter	0.00116347	0
g__Actinobacillus	0.00116347	0
s__Corynebacterium_stationis	0.00116347	0
g__Nocardiopsis	0.00116347	0
g__Paraprevotella	0.00116347	0
s__Bacteroides_eggerthii	0.00116347	0
s__Bacteroides_coprophilus	0.00116347	0
s__Coprobacillus_cateniformis	0.00116347	0
g__Holdemania	0.00116347	0
g__Verminephrobacter	0.00116347	0
g__Cupriavidus	0.00116347	0
g__Caulobacter	0.00116347	0
g__Devosia	0.00116347	0
g__Enterobacter	0.00116347	0
s__Sphingobacterium_multivorum	0.00116347	0
g__Arcobacter	0.00116347	0
g__Candidatus_Nitrososphaera	0.00116347	0
s__Microbacterium_chocolatum	0.00116347	0
g__Nesterenkonia	0.00109988	0.00211991
s__Methylotenera_mobilis	0.00109209	3.08301e-05
g__Ramlibacter	0.00102059	6.17092e-05
s__Helicobacter_pylori	0.00100211	6.96927e-05
g__Treponema	0.000967201	0.0014682
g__Moraxella	0.000966578	0.00205643
g__Pseudoramibacter_Eubacterium	0.000951928	0.000228415
g__Jeotgalicoccus	0.000943916	0.0151667
g__p.75.a5	0.000903505	0.00011228
s__Actinobacillus_parahaemolyticus	0.000871543	0.00100624
g__Pseudoalteromonas	0.00084899	0.000774164
s__Bifidobacterium_thermacidophilum	0.000840894	0.000139322
g__Lysinibacillus	0.000819094	0.00227938
g__Solibacillus	0.000698989	0.000401225
g__ph2	0.000693006	0.0152599
g__Nocardia	0.000608549	0.000479349
g__Balneola	0.000581734	0
s__Deinococcus_aquatilis	0.000581734	0
g__Cryocola	0.000581734	0
g__Salmonella	0.000581734	0
g__Chitinophaga	0.000581734	0
s__Rhodobacter_sphaeroides	0.000581734	0
g__Halanaerobium	0.000581734	0
g__Christensenella	0.000581734	0
g__Sporomusa	0.000581734	0
g__Synechococcus	0.000581734	0
s__Rubrivivax_gelatinosus	0.000581734	0
g__Propionicimonas	0.000581734	0
s__Corynebacterium_bovis	0.000581734	0
g__Acidocella	0.000581734	0
g__Candidatus_Xiphinematobacter	0.000581734	0
s__Bacteroides_coprosuis	0.000581734	0
g__Cellvibrio	0.000581734	0
g__Anaerovibrio	0.000581734	0
s__Methylobacterium_mesophilicum	0.000581734	0
s__Campylobacter_rectus	0.000581734	0
s__.Eubacterium._dolichum	0.000581734	0
s__Desulfosporosinus_meridiei	0.000581734	0
g__Cetobacterium	0.000581734	0
g__Limnobacter	0.000581734	0
g__Curvibacter	0.000581734	0
g__Gluconacetobacter	0.000581734	0
g__Providencia	0.000581734	0
g__Citrobacter	0.000581734	0
g__Turicibacter	0.000581734	0
g__Symbiobacterium	0.000581734	0
g__Anaerotruncus	0.000581734	0
g__Roseomonas	0.000581734	0
s__Serratia_symbiotica	0.000581734	0
g__Plesiomonas	0.000581734	0
s__Plesiomonas_shigelloides	0.000581734	0
s__Erwinia_dispersa	0.000581734	0
g__Salinibacterium	0.000581734	0
s__Prevotella_ruminicola	0.000581734	0
s__Cetobacterium_somerae	0.000581734	0
g__Friedmanniella	0.000581734	0
g__Desemzia	0.000581734	0
g__Bdellovibrio	0.000581734	0
g__Dehalobacterium	0.000581734	0
s__Bacillus_flexus	0.000581734	0
g__Tepidibacter	0.000581734	0
s__Morganella_morganii	0.000581734	0
s__Acinetobacter_schindleri	0.000581734	0
s__Erwinia_toletana	0.000581734	0
s__Jeotgalicoccus_psychrophilus	0.000581734	0
s__Lactobacillus_acidipiscis	0.000581734	0
g__Leptolyngbya	0.000581734	0
g__Bacteriovorax	0.000581734	0
g__Dysgonomonas	0.000581734	0
g__Desulfitobacter	0.000581734	0
g__Anaeromusa	0.000581734	0
g__Phenylobacterium	0.000581734	0
s__Klebsiella_oxytoca	0.000581734	0
g__Candidatus_Portiera	0.000581734	0
s__Burkholderia_bryophila	0.000581734	0
g__N09	0.000581734	0
g__Nitrospira	0.000581734	0
g__B.42	0.000581734	0
g__Candidatus_Aquiluna	0.000581734	0
s__Candidatus_Aquiluna_rubra	0.000581734	0
s__Mucispirillum_schaedleri	0.000581734	0
s__Shinella_granuli	0.000581734	0
s__Vibrio_ichthyoenteri	0.000581734	0
g__T78	0.000581734	0
g__Thauera	0.000581734	0
g__Rhodanobacter	0.000581734	0
g__Thalassospira	0.000581734	0
g__Hyphomonas	0.000581734	0
g__Maribacter	0.000581734	0
s__Archaeoglobus_fulgidus	0.000581734	0
s__Asticcacaulis_biprosthecium	0.000581734	0
g__Asticcacaulis	0.000581734	0
g__Segetibacter	0.000581734	0
g__Pedobacter	0.000581734	0
g__CF231	0.000581734	0
g__Desulfotomaculum	0.000581734	0
g__Trabulsiella	0.000581734	0
g__Bilophila	0.000581734	0
g__Yersinia	0.000581734	0
s__Paracoccus_marcusii	0.000581734	0
g__Phycicoccus	0.000581734	0
g__Lautropia	0.000581734	0
g__Rubrobacter	0.000581734	0
g__Ochrobactrum	0.000581734	0
g__Methylosinus	0.000581734	0
g__Methylotenera	0.000581734	0
g__Buchnera	0.000581734	0
g__HTCC	0.000581734	0
g__Actinomycetospora	0.000581734	0
s__Prosthecobacter_debontii	0.000581734	0
g__DA101	0.000581734	0
g__Flavisolibacter	0.000581734	0
s__Candidatus_Nitrososphaera_SCA1145	0.000581734	0
g__Steroidobacter	0.000581734	0
g__Tetragenococcus	0.000581734	0
g__Eikenella	0.000581734	0
g__Photorhabdus	0.000581734	0
g__Catonella	0.000581734	0
g__Rhodobacter	0.000581734	0
g__Synergistes	0.000581734	0
g__Cerasicoccus	0.000581734	0
s__Bacillus_oleronius	0.000581734	0
g__Desulfovermiculus	0.000581734	0
g__Arenibacter	0.000581734	0
g__Rummeliibacillus	0.000581734	0
g__Peptococcus	0.000575146	0.014754
g__Serinicoccus	0.000562637	0.000519009
g__Microbispora	0.000539474	3.6505e-05
g__Curtobacterium	0.000530935	4.38806e-05
s__Streptococcus_equi	0.00051429	5.82587e-05
s__Microbispora_rosea	0.000497713	7.25782e-05
g__Slackia	0.000473715	0.00304018
g__Acidaminococcus	0.000436865	0.0136602
s__Leuconostoc_mesenteroides	0.000402775	0.00098565
g__Sarcina	0.000343792	0.000205538
g__Caldicoprobacter	0.000339336	0.000209388
s__Capnocytophaga_ochracea	0.000328129	0.00122409
g__Brevundimonas	0.00030548	0.000238633
g__Anaeroplasma	0.000301454	0.00223387
g__Methylobacterium	0.000285227	0.019812
g__Paracoccus	0.000279118	0.00168857
g__KSA1	0.000274001	0.000265825
g__Capnocytophaga	0.000261445	0.000854464
g__Trueperella	0.000254335	0.00300496
g__Serratia	0.000231631	0.00217908
s__Pseudonocardia_halophobica	0.000217461	0.000314665
g__Shewanella	0.000211277	0.0233006
g__Micrococcus	0.000201985	0.0101864
s__Brachybacterium_conglomeratum	0.000200544	0.000329279
g__Selenomonas	0.000196347	0.00322077
g__Succiniclasticum	0.000184781	0.00179723
s__Lactobacillus_manihotivorans	0.00017768	0.0102111
g__Leptotrichia	0.000170785	0.00884698
s__Micrococcus_luteus	0.000167624	0.013817
g__Dermabacter	0.000160519	0.00684439
s__Stenotrophomonas_acidaminiphila	0.000155775	0.000367951
g__Rhodococcus	0.000152996	0.000436432
g__Candidatus_Ancillula	0.00013286	0.000387746
s__Acinetobacter_lwoffii	0.000130246	0.000780007
g__Brachybacterium	0.000123404	0.00269528
g__Agromyces	0.000115336	0.00679047
g__Aquabacterium	0.000113404	0.00181413
g__Achromobacter	0.000101103	0.0105749
s__Lactobacillus_ruminis	0.000100972	0.0013767
s__Methylobacterium_adhaesivum	8.14433e-05	0.000864321
g__Mycoplana	7.84177e-05	0.000434774
g__Proteiniclasticum	7.57579e-05	0.000874143
g__Psychrobacter	6.71105e-05	0.000444541
g__Mogibacterium	6.15587e-05	0.00134801
s__Prevotella_pallens	5.84435e-05	0.000452028
s__Porphyromonas_endodontalis	5.36347e-05	0.000456182
g__Pyramidobacter	4.79758e-05	0.00390959
g__Megamonas	3.97528e-05	0.00589279
s__Brevibacterium_aureum	3.48721e-05	0.00389961
s__Blautia_producta	3.1601e-05	0.00142565
s__Bifidobacterium_bifidum	2.03062e-05	0.0204832
g__Novosphingobium	2.12846e-06	0.0235317
s__Brevundimonas_diminuta	0	0.000502513
s__Bulleidia_moorei	0	0.00100503
g__Afifella	0	0.000502513
g__Mesorhizobium	0	0.000502513
g__Sphingopyxis	0	0.00301508
g__Natronincola_Anaerovirgula	0	0.000502513
g__Arcanobacterium	0	0.00100503
g__.Eubacterium.	0	0.00150754
g__Mitsuokella	0	0.00100503
g__HA73	0	0.000502513
g__Scardovia	0	0.00150754
s__Selenomonas_noxia	0	0.000502513
s__Actinomadura_vinacea	0	0.000502513
s__Clostridium_butyricum	0	0.000502513
g__Leptonema	0	0.000502513
g__Amycolatopsis	0	0.000502513
s__Pyramidobacter_piscolens	0	0.000502513
s__Leptospira_biflexa	0	0.000502513
s__Mycoplasma_zalophi	0	0.000502513
s__Azospirillum_brasilense	0	0.000502513
s__Enhydrobacter_aerosaccus	0	0.00150754
s__Pelomonas_puraquae	0	0.000502513
s__Aquitalea_magnusonii	0	0.000502513
s__Clostridium_acetobutylicum	0	0.00100503
s__Enterococcus_cecorum	0	0.000502513
s__Streptococcus_minor	0	0.00452261
s__Chitinophaga_arvensicola	0	0.000502513
s__Flavobacterium_succinicans	0	0.000502513
s__Propionibacterium_granulosum	0	0.00100503
g__Terriglobus	0	0.000502513
g__Fimbriimonas	0	0.00100503
g__Streptobacillus	0	0.00150754
g__Aquitalea	0	0.000502513
g__Marivita	0	0.000502513
g__Azospirillum	0	0.000502513
g__Inquilinus	0	0.00201005
g__Candidatus_Arthromitus	0	0.000502513
g__Pelomonas	0	0.000502513
g__Carnobacterium	0	0.00452261
g__Cellulosimicrobium	0	0.000502513
s__Campylobacter_fetus	0	0.000502513
g__Ureibacillus	0	0.000502513
g__Candidatus_Rhodoluna	0	0.000502513
s__Pseudoclavibacter_bifida	0	0.00301508
g__Pseudoclavibacter	0	0.00251256

## Sheet: Table S7D
Table S7D. The species specificity (SS) of Healthy-C and BV-C microbiome
OTU_ID	Healthy-C	BV-C
g__Lactobacillus	0.73789	0.153004
g__Corynebacterium	0.401567	0.177501
g__Anaerococcus	0.39329	0.266204
g__Prevotella	0.371794	0.475195
s__Lactobacillus_zeae	0.36613	0.16198
g__Finegoldia	0.346052	0.260114
s__Lactobacillus_helveticus	0.325367	0.0338552
g__Dialister	0.313901	0.40599
s__Prevotella_melaninogenica	0.304781	0.241985
g__Peptoniphilus	0.281224	0.423966
s__Lactobacillus_iners	0.270944	0.588086
s__Propionibacterium_acnes	0.244204	0.0122977
s__Lactobacillus_mucosae	0.242795	0.21413
s__Prevotella_stercorea	0.241923	0.201362
s__Lactobacillus_reuteri	0.241392	0.303759
s__Prevotella_copri	0.236927	0.348563
g__Streptococcus	0.229185	0.324956
g__Bacteroides	0.226885	0.0305671
g__Clostridium	0.221245	0.305458
g__Porphyromonas	0.208977	0.129641
s__Lactobacillus_delbrueckii	0.18527	0.0621685
g__Bacillus	0.183625	0.0389691
g__Campylobacter	0.179619	0.0324626
g__WAL_1855D	0.178965	0.0950336
g__Parvimonas	0.178534	0.229802
s__Campylobacter_ureolyticus	0.177286	0.0137295
s__Faecalibacterium_prausnitzii	0.171409	0.00505356
s__Bifidobacterium_longum	0.167718	0.0102564
s__Veillonella_parvula	0.16459	0.110031
g__Aerococcus	0.163221	0.293326
g__Faecalibacterium	0.162403	0.000169888
g__Mobiluncus	0.159984	0.0990977
g__Blautia	0.156784	0.00299066
g__Varibaculum	0.153046	0.0192384
g__Sutterella	0.151982	0.0192186
g__Dorea	0.148725	0.0381394
s__Staphylococcus_epidermidis	0.144386	0.143533
g__1.68	0.134034	0.0331935
g__Ruminococcus	0.130267	0.00639013
g__Atopobium	0.125259	0.23745
g__Actinomyces	0.122639	0.213504
s__Lactobacillus_brevis	0.118445	0.00182468
g__Pyramidobacter	0.114767	0.000352091
g__.Ruminococcus.	0.111448	0.00139588
g__Oscillospira	0.110845	0.00543796
g__Helcococcus	0.110655	0.00922173
g__Gardnerella	0.107779	0.685755
s__Streptococcus_luteciae	0.103483	0.0166016
g__Facklamia	0.10346	0.0596631
g__Fusobacterium	0.103058	0.0620606
g__GW.34	0.100495	2.49985e-05
s__Peptostreptococcus_anaerobius	0.100144	0.137917
g__Chryseobacterium	0.0961772	3.83627e-06
s__.Ruminococcus._gnavus	0.0933955	0.00445292
g__Parabacteroides	0.0927279	0.00178186
g__Cloacibacterium	0.0910516	1.83803e-05
g__Sneathia	0.089302	0.38111
g__Coprococcus	0.0881781	0.00442074
s__Corynebacterium_durum	0.0875621	0.00430497
s__Bacteroides_ovatus	0.0872505	0.00392872
s__Streptococcus_anginosus	0.0867384	0.0796926
s__Blautia_obeum	0.0812562	0.000980001
s__Parabacteroides_distasonis	0.0809847	0.00149307
s__Bacteroides_fragilis	0.0805099	0.0109194
g__Roseburia	0.0785955	0.0423917
s__Dorea_formicigenerans	0.0750765	0.00210778
g__Phascolarctobacterium	0.0717692	0.00220219
s__Bacteroides_uniformis	0.0716361	0.000438131
s__Bacteroides_caccae	0.0715881	0.00365463
g__Anaerostipes	0.071331	0.00194886
g__Lachnospira	0.0711518	0.005208
g__Allobaculum	0.0708677	0.0007848
s__Atopobium_rimae	0.0707425	0.0541289
g__Staphylococcus	0.0705184	0.292502
s__Bifidobacterium_adolescentis	0.0687383	0.111561
s__Bifidobacterium_pseudolongum	0.0684966	0.00604996
g__Moryella	0.0674253	0.062909
s__Bacteroides_eggerthii	0.0671639	4.77213e-05
s__Ruminococcus_bromii	0.0654291	0.000472852
s__Anoxybacillus_kestanbolensis	0.0628374	0.00858221
s__Bacteroides_plebeius	0.0607179	0.000138928
s__Blautia_producta	0.060251	0.000968622
s__Lactobacillus_vaginalis	0.0598491	0.0115793
g__ph2	0.0593304	0.0194408
g__Brevibacterium	0.0588161	0.00456593
g__Enterococcus	0.0576845	0.0738435
g__Bifidobacterium	0.0572941	0.313617
s__Prevotella_nanceiensis	0.0572622	0.291571
g__Gemella	0.0558491	0.31913
s__Staphylococcus_aureus	0.0557755	0.0562222
g__Gallicola	0.0548452	0.0216532
g__Odoribacter	0.054647	0.000515652
s__Corynebacterium_kroppenstedtii	0.0540344	0.0202475
s__.Ruminococcus._torques	0.0536482	0.00450582
g__Megasphaera	0.0524889	0.594889
s__Collinsella_aerofaciens	0.051617	0.23777
s__Brevibacterium_paucivorans	0.0509268	0.0107349
g__Alloscardovia	0.0477377	0.0291469
g__Paenibacillus	0.0446522	0.00320757
g__Peptococcus	0.0413153	0.0647889
g__Bilophila	0.0408674	0.000778356
s__Clostridium_perfringens	0.0406925	0.0715667
s__Oscillospira_guilliermondii	0.0396348	0.000352184
s__Lactobacillus_agilis	0.0388051	5.07511e-05
g__Symbiobacterium	0.0386441	0.000313134
s__Lactobacillus_paralimentarius	0.0383617	0.0224716
s__Haemophilus_parainfluenzae	0.0383259	0.0336603
g__Epulopiscium	0.0382625	0.000297617
g__Sulfobacillus	0.0370723	0.000357733
s__Coprococcus_eutactus	0.0368389	0.00771878
g__Butyricimonas	0.0362503	0.000944859
g__Eggerthella	0.0358574	1.23896e-05
s__Streptococcus_agalactiae	0.0340836	0.000309335
s__Bifidobacterium_breve	0.0340821	0.0344758
s__Lactobacillus_salivarius	0.0337692	0.0179123
g__Fusibacter	0.0329624	0.00160423
s__Eggerthella_lenta	0.0326369	0.000851781
s__Staphylococcus_sciuri	0.0323899	0.000825581
g__Paraprevotella	0.0321684	0.00048245
g__Peptostreptococcus	0.0312659	0.0689359
s__Roseburia_faecis	0.0310735	0.0046677
g__Coprobacillus	0.0310121	0.00023825
g__Collinsella	0.0305589	0.211374
s__Prevotella_nigrescens	0.030293	0.305926
g__Slackia	0.0300894	0.0276505
g__Actinobaculum	0.0298551	0.0217184
g__Catenibacterium	0.0289725	0.00224468
g__Shuttleworthia	0.028264	0.268717
s__Ruminococcus_flavefaciens	0.0277317	0.00105037
s__.Eubacterium._biforme	0.0277242	0.0038885
s__Kocuria_rhizophila	0.0269206	0.0111766
g__Dehalobacterium	0.0268674	0.000125464
g__Klebsiella	0.0267402	0.0360782
g__Ralstonia	0.0265107	0.00569852
s__Lysinibacillus_boronitolerans	0.0262882	0.00031806
s__Micrococcus_luteus	0.0245283	0.0272096
g__Weeksella	0.0226391	0
g__.Prevotella.	0.0221051	0.0556942
s__Streptococcus_alactolyticus	0.0220577	0.00996545
g__Acidaminococcus	0.0219925	0.0158045
s__Rothia_mucilaginosa	0.0210224	0.0219964
g__Neisseria	0.0208221	0.0075528
g__Streptomyces	0.0204649	0.0648229
g__Lachnobacterium	0.0203919	5.46403e-05
g__cc_115	0.0199575	2.88843e-06
g__Ureaplasma	0.0192003	0.194263
s__Nocardiopsis_exhalans	0.0191798	0.00636021
g__Desulfovibrio	0.0184997	0.00613065
s__Actinomyces_europaeus	0.0184808	0.0168345
g__Microbacterium	0.0180018	0.000533291
s__Streptobacillus_moniliformis	0.0176796	0.00618037
g__.Eubacterium.	0.0172682	2.07162e-05
g__Rothia	0.0171679	0.0513391
g__Adlercreutzia	0.0171636	0.20965
g__Veillonella	0.0169326	0.328211
g__Turicibacter	0.0166669	0.000726272
g__Granulicatella	0.0165939	0.0449977
s__Veillonella_dispar	0.0164764	0.119138
s__Akkermansia_muciniphila	0.0161513	0.0415737
g__Brevibacillus	0.0160388	0.00170586
s__Streptococcus_infantis	0.0159789	0.0222477
s__Lactococcus_garvieae	0.0157077	0.000499743
g__Kocuria	0.0155581	0.151222
g__Leuconostoc	0.0149324	0.00507127
g__Exiguobacterium	0.0143087	0.0201709
g__Lactococcus	0.0138489	0.00871813
s__Clostridium_hiranonis	0.0137288	0.000142321
s__Serratia_marcescens	0.0135345	0.00859006
s__.Eubacterium._dolichum	0.0133381	0.00230593
s__Kocuria_palustris	0.0128587	0.00539093
s__Bulleidia_moorei	0.01281	0.00408315
g__Bulleidia	0.0127095	0.0466555
s__Bifidobacterium_animalis	0.0124548	0.00967725
s__Coprobacillus_cateniformis	0.0119972	0.00049095
g__Methanobrevibacter	0.0116872	0.00512783
g__Blvii28	0.0116429	0
g__Megamonas	0.0112987	0.00109046
s__Haemophilus_influenzae	0.0110607	0.0140679
s__Collinsella_stercoris	0.0109599	0.114134
g__Arcanobacterium	0.0106746	0.0633766
g__Alloiococcus	0.010637	0.0299861
g__Bradyrhizobium	0.0103776	0.00872923
s__Leuconostoc_mesenteroides	0.0103438	0.000480065
g__Anaerotruncus	0.00986373	0.000729974
g__Sodalis	0.00972948	0.00999537
g__Salinispora	0.00970246	0
g__Holdemania	0.00964784	0.000291607
g__Jeotgalicoccus	0.00961146	0.0119754
s__Bifidobacterium_thermacidophilum	0.00948233	0.000463388
g__Dermabacter	0.00915124	0.00210459
g__Rhodococcus	0.00896654	0.000492715
g__Sarcina	0.00873708	0.000305772
g__Erwinia	0.00864459	0.0204821
s__Streptococcus_sobrinus	0.00862579	0.00132489
g__Sporosarcina	0.00814187	7.80435e-05
s__Bacteroides_coprophilus	0.00813097	0.000960887
g__Acinetobacter	0.00796191	0.0242783
s__Salmonella_enterica	0.00794771	0.00272625
s__Clostridium_neonatale	0.00781734	0.000835926
s__Rothia_dentocariosa	0.00781637	0.00155323
g__Pseudomonas	0.00781258	0.0988154
g__Cloacibacillus	0.00776197	0
g__Butyrivibrio	0.00755298	0.0466343
s__Desulfosporosinus_meridiei	0.0075319	0.00477446
s__Staphylococcus_haemolyticus	0.00752235	0.012642
s__Desulfovibrio_D168	0.00741485	0.00246355
s__Lactobacillus_hamsteri	0.00732684	0.0167684
s__Brevibacterium_casei	0.0070733	2.52957e-05
g__Tepidibacter	0.00703065	0.000521183
g__Proteiniclasticum	0.00690876	0.00128366
g__Pediococcus	0.00682803	0.000148809
g__Oligella	0.0066894	0.0172622
g__Brachybacterium	0.00646484	0.00102712
g__Anoxybacillus	0.00637789	0.00838543
s__Lactobacillus_ruminis	0.00633426	8.91624e-05
s__Stenotrophomonas_geniculata	0.00626923	0.00156389
g__Christensenella	0.00622288	2.33203e-05
g__Simplicispira	0.00582147	0
g__Hyphomicrobium	0.00581146	1.05739e-06
s__Rothia_aeria	0.00580367	0.00739809
s__Acidovorax_caeni	0.00576634	5.2386e-05
g__Akkermansia	0.00561134	0.0398115
g__Trueperella	0.00559924	0.00478569
g__Agrobacterium	0.00555701	0.000279224
s__Corynebacterium_stationis	0.00554154	2.95552e-05
s__Lactobacillus_pontis	0.0054915	0.000701275
s__Oxalobacter_formigenes	0.00544636	3.96049e-05
g__Clostridiisalibacter	0.00536164	0.00152055
g__Trabulsiella	0.00530856	0.00252554
s__Bradyrhizobium_elkanii	0.00527907	0.00491676
s__Prevotella_ruminicola	0.00520494	0.00142454
g__Anaerofustis	0.00518076	0.00033823
g__Acidovorax	0.00517464	0
g__Buchnera	0.00517464	0
s__Bacteroides_barnesiae	0.00515497	0.000140739
g__Aquabacterium	0.00501628	0.000206915
s__Capnocytophaga_ochracea	0.00492073	0.000211113
g__Pseudonocardia	0.00481013	0.00181521
s__Bacteroides_acidifaciens	0.00472239	0.000268584
g__Salinicoccus	0.00470533	5.57436e-05
g__Yersinia	0.00468166	0.000292778
g__Enhydrobacter	0.00467342	0.0225772
s__Lactobacillus_manihotivorans	0.00458937	0.000556137
s__Pseudomonas_stutzeri	0.00456904	0.000863186
g__Rhodoplanes	0.00455636	0.000440627
g__Janthinobacterium	0.00452781	0
g__Verminephrobacter	0.00452781	0
g__Alicycliphilus	0.00452781	0
g__Rhizobium	0.00452781	0
g__Haemophilus	0.00449988	0.0613378
g__Sphingomonas	0.00437604	0.0019881
g__Gluconacetobacter	0.00434476	7.45465e-05
g__Lautropia	0.00431875	0.000141898
g__Kaistobacter	0.00426257	0.00083837
s__Lactobacillus_coleohominis	0.00418051	0.0534541
g__Succiniclasticum	0.00416519	0.0116686
g__Mitsuokella	0.00407672	0.000782448
g__Mogibacterium	0.00407434	0.0122978
g__Leptotrichia	0.00405668	0.0815377
s__Porphyromonas_endodontalis	0.00396606	0.00668007
s__Acidovorax_delafieldii	0.00388098	0
g__Devosia	0.00388098	0
s__Janthinobacterium_lividum	0.00388098	0
s__Pediococcus_acidilactici	0.00382735	0.000665592
g__RFN20	0.00377374	0.00332854
s__Pseudomonas_fragi	0.00368458	0.000342144
s__Brevibacterium_aureum	0.00366858	0.00116637
s__Acinetobacter_johnsonii	0.00343867	0.00444619
g__Octadecabacter	0.00328658	0.00018827
s__.Prevotella._tannerae	0.00327649	0.00186847
g__Skermanella	0.00323415	0
s__Pyramidobacter_piscolens	0.00323415	0
g__Caulobacter	0.00323415	0
g__Afifella	0.00322307	2.10565e-06
s__Serratia_symbiotica	0.00314287	0.000467575
g__Delftia	0.00312306	0.010003
s__Pseudomonas_viridiflava	0.00305103	0.000104403
g__Caldicoprobacter	0.00304394	0.000397684
g__Oribacterium	0.00291661	0.00422046
g__Agromyces	0.00278736	0.0165178
g__Arthrobacter	0.00270246	0.00272561
g__Propionibacterium	0.0026936	0.0375314
g__Limnobacter	0.00267892	0.000761481
g__Brevundimonas	0.00258732	0
g__Psychrobacter	0.00258732	0
s__Selenomonas_noxia	0.00258732	0
g__Cupriavidus	0.00258732	0
s__Pseudomonas_alcaligenes	0.00258732	0
s__Klebsiella_oxytoca	0.00258732	0
g__Actinomycetospora	0.00258732	0
s__Williamsia_serinedens	0.00258732	0
g__Williamsia	0.00258732	0
g__Wautersiella	0.00252932	0.000133948
s__Prevotella_intermedia	0.00252236	0.0178647
g__Mycoplasma	0.00242521	0.138086
s__Pseudomonas_nitroreducens	0.00235005	5.6365e-05
s__Plesiomonas_shigelloides	0.00230833	0.000747179
g__Mycobacterium	0.00230475	0.000748881
g__Rubrobacter	0.00228076	0.000218474
g__Geobacillus	0.00222185	0.00494061
s__Erwinia_dispersa	0.00213989	0.000623873
g__Photorhabdus	0.00212193	0.000634108
g__Halanaerobium	0.00209011	0.000118115
s__Sphingomonas_wittichii	0.00207731	0.00021985
g__Nocardia	0.00206848	0.00877964
g__Desulfotomaculum	0.00206709	0.00567854
g__Tannerella	0.00205694	0.00115549
g__Methylosinus	0.00194049	0
s__Rhodococcus_ruber	0.00194049	0
g__Gracilibacter	0.00194049	0
g__Phenylobacterium	0.00194049	0
g__Caloramator	0.00194049	0
g__Geobacter	0.00194049	0
g__Brochothrix	0.00194049	0
s__Microbacterium_chocolatum	0.00194049	0
g__Desulfitobacter	0.00193825	7.11356e-07
g__Micrococcus	0.00193695	0.0303105
g__Paludibacter	0.00189784	0.00895179
g__Providencia	0.00187513	0.00158832
g__Solibacillus	0.00185983	0.000345636
s__Helicobacter_hepaticus	0.00185824	0.00287632
s__Bifidobacterium_bifidum	0.001778	0.0581933
s__Erwinia_toletana	0.00176555	0.000195216
s__Jeotgalicoccus_psychrophilus	0.00175211	5.9667e-05
s__Clostridium_butyricum	0.0017311	6.63231e-05
g__Synergistes	0.00171125	0.000145221
g__Moorella	0.00168367	0.00193039
s__Acinetobacter_rhizosphaerae	0.00166797	0.00152878
s__Aggregatibacter_segnis	0.00165223	0.00150316
s__Neisseria_cinerea	0.0016312	0.00589801
s__Neisseria_subflava	0.00160921	0.000104931
s__Sphingomonas_yabuuchiae	0.00160011	0.000107812
s__Bacillus_flexus	0.00155434	0.00122694
g__Capnocytophaga	0.00149541	0.00198262
g__Pseudoramibacter_Eubacterium	0.00148071	0.010128
g__Citrobacter	0.00145744	0.00333431
g__CM44	0.00141882	0.00545904
g__Hydrogenophaga	0.00136905	0.000708899
s__Alloiococcus_otitis	0.00136822	0.000543778
s__Microbispora_rosea	0.00135556	0.000741083
g__Aggregatibacter	0.00130419	0.00393832
s__Brevundimonas_diminuta	0.00129366	0
g__Mesorhizobium	0.00129366	0
g__Ramlibacter	0.00129366	0
s__Haererehalobacter_salaria	0.00129366	0
s__Variovorax_paradoxus	0.00129366	0
g__Ochrobactrum	0.00129366	0
g__Haererehalobacter	0.00129366	0
g__Abiotrophia	0.00129366	0
g__Weissella	0.00129366	0
g__HTCC	0.00129366	0
g__Schwartzia	0.00129366	0
g__Anaerovorax	0.00129366	0
s__Treponema_socranskii	0.00129366	0
s__Megamonas_hypermegale	0.00129366	0
s__Mucispirillum_schaedleri	0.00129366	0
g__rc4.4	0.00129366	0
g__Nostoc	0.00129366	0
g__PSB.M.3	0.00127289	9.86815e-06
g__AF12	0.00123273	2.89494e-05
g__Trichococcus	0.00121499	3.73751e-05
s__Actinomadura_vinacea	0.00117265	0.00134424
g__Marinobacter	0.00114072	0.000253318
g__Actinobacillus	0.00110106	0.00106352
g__Desemzia	0.00109497	0.00106354
g__Flavobacterium	0.00108413	0.0114407
g__Vibrio	0.00105266	0.000562422
s__Acinetobacter_schindleri	0.00102648	0.000126938
g__Rubrivivax	0.00102217	0.000128989
g__Alkalibacterium	0.0010216	0.000582095
g__Plesiomonas	0.00101233	0.000400987
g__Deinococcus	0.000990043	0.00511774
g__Desulfococcus	0.000930254	0.00175136
g__Paracoccus	0.000919903	0.0016163
g__Janibacter	0.000908228	0.000366244
g__Nesterenkonia	0.00086071	0.0285653
s__Rhodobacter_sphaeroides	0.000838551	0.00108113
g__Lysinibacillus	0.000837717	0.000216623
g__Rhodobacter	0.000815118	0.00136416
g__Dysgonomonas	0.000755988	0.000766358
g__Selenomonas	0.00071927	0.0349621
g__Scardovia	0.000651119	0.0198993
g__Natronincola_Anaerovirgula	0.000646831	0
g__Cardiobacterium	0.000646831	0
g__Rheinheimera	0.000646831	0
s__Streptococcus_equi	0.000646831	0
g__B.42	0.000646831	0
g__Fructobacillus	0.000646831	0
g__Aquicella	0.000646831	0
g__Tepidimicrobium	0.000646831	0
g__vadinCA02	0.000646831	0
s__Methylotenera_mobilis	0.000646831	0
s__Rhizobium_leguminosarum	0.000646831	0
g__Pseudochrobactrum	0.000646831	0
s__Vibrio_fortis	0.000646831	0
g__Propionicimonas	0.000646831	0
s__Sphingobacterium_faecium	0.000646831	0
g__Candidatus_Blochmannia	0.000646831	0
g__Arcobacter	0.000646831	0
g__Steroidobacter	0.000646831	0
s__Selenomonas_ruminantium	0.000646831	0
g__Sulfuricurvum	0.000646831	0
g__Acidithiobacillus	0.000646831	0
g__Microbispora	0.000646831	0
g__Methylotenera	0.000646831	0
g__SAGMEG.1	0.000646831	0
s__Sulfuricurvum_kujiense	0.000646831	0
g__Enterobacter	0.000646831	0
g__Robiginitalea	0.000646831	0
s__Corynebacterium_variabile	0.000646831	0
g__Rhodoferax	0.000646705	1.19655e-07
s__Pseudonocardia_halophobica	0.000600298	0.00636736
g__Morganella	0.00059007	0.00128319
g__Stenotrophomonas	0.000581869	0.016488
g__Sphingopyxis	0.000562256	8.03644e-05
g__Dietzia	0.000561497	8.10852e-05
g__WH1.8	0.000535354	0.000211854
s__Enterobacter_cowanii	0.000508445	0.00148154
g__Kingella	0.000488931	0.000382333
g__Dickeya	0.000442484	0.000194174
g__Eikenella	0.000426742	0.00041188
s__Pseudomonas_veronii	0.000422974	0.00719809
g__Sediminibacterium	0.000421482	0.0033679
g__Leptonema	0.000413791	0.00585246
g__Dermacoccus	0.000393516	0.000481406
g__Ethanoligenens	0.000371769	0.000784102
g__HA73	0.000371674	0.000496905
g__Catonella	0.000368699	0.00105714
g__Burkholderia	0.000368538	0.00460575
g__Nocardiopsis	0.000362712	0.0089839
s__Staphylococcus_pettenkoferi	0.000361449	0.000271174
g__Chlamydia	0.000349602	0.00403677
g__Phycicoccus	0.000345377	0.000286446
g__Serratia	0.000341468	0.022916
g__Amycolatopsis	0.000314119	0.00126459
s__Actinobacillus_parahaemolyticus	0.000301466	0.003634
g__Salinibacterium	0.000298696	0.000661606
g__Planctomyces	0.000294972	0.00100302
s__Trabulsiella_farmeri	0.000293616	0.00454503
s__Brachybacterium_conglomeratum	0.000292037	0.00067426
g__Anaeromusa	0.000287135	0.00478208
g__Comamonas	0.000281451	0.00164331
g__YRC22	0.000267937	0.0036003
g__Curtobacterium	0.000266754	0.000722308
s__Candidatus_Koribacter_versatilis	0.000245929	0.00214693
g__Candidatus_Koribacter	0.000242582	0.00268897
s__Prevotella_pallens	0.000238962	0.040607
s__Bulleidia_p.1630.c5	0.000226844	0.0355844
g__Sporomusa	0.000201502	0.00826207
g__Cellulomonas	0.000190074	0.00303812
g__Conchiformibius	0.000188696	0.000435326
g__Sporanaerobacter	0.000171667	0.000451508
g__Cetobacterium	0.000168246	0.000909516
g__Treponema	0.000163569	0.0198405
s__Morganella_morganii	0.000152808	0.00108406
g__Afipia	0.000140478	0.00240572
g__Methylobacterium	0.000138191	0.0266734
g__Succinivibrio	0.000132511	0.00722444
g__Sporotomaculum	0.000125599	0.00297169
s__Methylobacterium_adhaesivum	0.000122162	0.00111318
g__Serinicoccus	0.000116218	0.00302517
g__Sphingobium	8.9925e-05	0.00996447
g__Tepidimonas	8.23009e-05	0.00575526
s__Bacillus_muralis	7.84748e-05	0.00162018
g__Chitinophaga	7.37148e-05	0.00108917
g__Shewanella	6.86691e-05	0.0192505
g__Anaeroplasma	4.93765e-05	0.00908336
s__Gluconacetobacter_liquefaciens	4.84463e-05	0.00113719
g__Carboxydocella	4.55016e-05	0.00830214
s__Cetobacterium_somerae	4.53223e-05	0.00114312
g__Helicobacter	3.95707e-05	0.0316813
g__Friedmanniella	3.44962e-05	0.00407295
g__Halomonas	3.20672e-05	0.0303505
s__Methylobacterium_hispanicum	3.02525e-05	0.00121488
s__Corynebacterium_simulans	2.65904e-05	0.00842793
g__p.75.a5	2.50596e-05	0.00177245
s__Campylobacter_rectus	2.2726e-05	0.00118607
s__Helicobacter_pylori	2.05497e-05	0.00302432
g__Proteus	1.34052e-05	0.0300276
g__Salmonella	1.11273e-05	0.0066446
g__Novosphingobium	7.35451e-06	0.0273438
g__Moraxella	7.06323e-06	0.00611272
g__Achromobacter	1.10185e-07	0.0497764
s__Methylobacterium_mesophilicum	0	0.000614628
s__Acinetobacter_lwoffii	0	0.000614628
g__Curvibacter	0	0.000614628
g__Alcanivorax	0	0.000614628
g__KSA1	0	0.00184388
g__Pedobacter	0	0.00184388
g__CF231	0	0.000614628
g__NP25	0	0.00184388
g__Roseomonas	0	0.00122926
s__Paracoccus_marcusii	0	0.00122926
g__Bdellovibrio	0	0.00553165
g__Fluviicola	0	0.00245851
g__Pseudoalteromonas	0	0.000614628
s__Lactobacillus_acidipiscis	0	0.000614628
g__Leptolyngbya	0	0.000614628
g__Bacteriovorax	0	0.000614628
s__Mycoplasma_zalophi	0	0.00676091
s__Roseomonas_mucosa	0	0.00245851
s__Methylobacterium_organophilum	0	0.000614628
s__Methylobacterium_komagatae	0	0.000614628
s__Brenneria_quercina	0	0.00184388
s__Enhydrobacter_aerosaccus	0	0.00184388
s__Mitsuaria_chitosanitabida	0	0.000614628
s__Pelomonas_puraquae	0	0.00122926
s__.Eubacterium._cylindroides	0	0.000614628
s__Carnobacterium_viridans	0	0.00122926
s__Streptococcus_minor	0	0.00614628
s__Flavobacterium_succinicans	0	0.00368777
s__Propionibacterium_granulosum	0	0.00245851
g__Dolichospermum	0	0.00122926
g__Caldilinea	0	0.00245851
g__TG5	0	0.000614628
g__Fimbriimonas	0	0.00307314
g__Sphaerochaeta	0	0.0043024
g__Streptobacillus	0	0.0503995
g__Candidatus_Accumulibacter	0	0.000614628
g__Mitsuaria	0	0.000614628
g__Marivita	0	0.000614628
g__Inquilinus	0	0.00184388
g__Acidiphilium	0	0.00307314
g__Moritella	0	0.00184388
g__Alteromonas	0	0.00799017
g__Brenneria	0	0.00184388
g__Candidatus_Phytoplasma	0	0.00184388
g__Asteroleplasma	0	0.00184388
g__Desulfosporosinus	0	0.00307314
g__Pseudobutyrivibrio	0	0.00245851
g__Candidatus_Arthromitus	0	0.000614628
g__Tissierella_Soehngenia	0	0.00307314
g__Couchioplanes	0	0.000614628
g__Gordonia	0	0.00245851
g__Georgenia	0	0.000614628
g__Leucobacter	0	0.000614628
g__Variovorax	0	0.000614628
g__Pelomonas	0	0.000614628
g__Carnobacterium	0	0.00860479
g__Cellulosimicrobium	0	0.00122926
s__Campylobacter_fetus	0	0.000614628
g__Ureibacillus	0	0.00307314
s__Clostridium_stercorarium	0	0.0251998
g__Chroococcidiopsis	0	0.000614628
g__Xylanimicrobium	0	0.000614628
g__Streptosporangium	0	0.000614628
g__Dechloromonas	0	0.00122926
g__Candidatus_Rhodoluna	0	0.00245851
s__Planococcus_maitriensis	0	0.000614628
g__Paucibacter	0	0.000614628
g__Psychrilyobacter	0	0.000614628
g__Candidatus_Azobacteroides	0	0.0043024
g__Demequina	0	0.00184388
g__Planococcus	0	0.000614628
g__Mannheimia	0	0.000614628
g__Desulfurispora	0	0.000614628
s__Pseudoclavibacter_bifida	0	0.00676091
g__Acaryochloris	0	0.000614628
g__Prochlorococcus	0	0.000614628
g__Solwaraspora	0	0.000614628
g__Pseudoclavibacter	0	0.00737554
g__Thermoanaerobacterium	0	0.000614628
s__Salinispora_tropica	0	0.000614628
s__Cupriavidus_gilardii	0	0.000614628
g__Pandoraea	0	0.000614628
g__Limnohabitans	0	0.000614628
g__BSV43	0	0.00614628
s__Microbacterium_barkeri	0	0.000614628
g__Thermodesulfovibrio	0	0.000614628
g__Anaerobiospirillum	0	0.000614628
g__Dehalococcoides	0	0.000614628
g__Oxalobacter	0	0.000614628
s__Novosphingobium_capsulatum	0	0.000614628
s__Bosea_genosp.	0	0.000614628
s__Cellulomonas_uda	0	0.000614628
s__Paenibacillus_amylolyticus	0	0.000614628
s__Brevibacillus_reuszeri	0	0.00122926
s__Bacillus_endophyticus	0	0.000614628
s__Bacillus_thermoamylovorans	0	0.00122926
s__Clostridium_thermopalmarium	0	0.000614628
g__Candidatus_Solibacter	0	0.000614628
g__Anabaena	0	0.00307314
g__Microcoleus	0	0.000614628
g__Brachyspira	0	0.000614628
g__Rickettsia	0	0.00307314
g__Bosea	0	0.000614628
g__Roseivirga	0	0.00122926
g__Hymenobacter	0	0.00122926
g__Rikenella	0	0.000614628
g__Euzebya	0	0.00307314
g__Nonomuraea	0	0.00184388
g__Pilimelia	0	0.000614628
g__Kytococcus	0	0.00122926
g__Coprothermobacter	0	0.0043024
g__Lutispora	0	0.000614628
g__YNPFFP6	0	0.000614628
g__Syntrophomonas	0	0.00122926
g__Acetobacterium	0	0.00245851
g__Dehalobacter_Syntrophobotulus	0	0.000614628
g__Oxobacter	0	0.000614628
g__02d06	0	0.000614628
g__vadinHB04	0	0.000614628

## Sheet: Table S7E 
Table S7E. The species specificity (SS) of Healthy-C and BV-S microbiome
OTU_ID	Healthy-C	BV-S
g__Prevotella	0.726	0.067
g__Lactobacillus	0.634	0.269
g__Anaerococcus	0.579	0.039
g__Dialister	0.553	0.05
g__Peptoniphilus	0.548	0.06
s__Prevotella_melaninogenica	0.519	0.014
g__Finegoldia	0.513	0.064
g__Corynebacterium	0.507	0.048
s__Prevotella_copri	0.48	0.036
g__Streptococcus	0.387	0.141
s__Prevotella_stercorea	0.386	0.009
g__Clostridium	0.36	0.04
g__Porphyromonas	0.321	0.005
s__Lactobacillus_helveticus	0.305	0.062
g__WAL_1855D	0.282	0.006
g__Parvimonas	0.28	0.019
g__Bacteroides	0.274	0.002
s__Propionibacterium_acnes	0.262	0.002
g__Mobiluncus	0.25	0.001
g__Aerococcus	0.246	0.049
g__Bacillus	0.239	0.001
g__Actinomyces	0.234	0.01
g__Sneathia	0.233	0.016
g__Campylobacter	0.228	0.002
s__Veillonella_parvula	0.219	0.02
s__Staphylococcus_epidermidis	0.21	0.07
s__Prevotella_nanceiensis	0.203	0.024
g__Atopobium	0.201	0.009
s__Campylobacter_ureolyticus	0.195	0.002
g__Sutterella	0.187	0.001
g__Dorea	0.187	0.001
s__Lactobacillus_mucosae	0.187	0.333
s__Faecalibacterium_prausnitzii	0.186	0
s__Bifidobacterium_longum	0.184	0
s__Peptostreptococcus_anaerobius	0.184	0.012
g__1.68	0.178	0.003
g__Varibaculum	0.174	0.003
g__Megasphaera	0.167	0.108
g__Faecalibacterium	0.164	0
g__Blautia	0.163	0
s__Lactobacillus_zeae	0.162	0.407
g__Gardnerella	0.16	0.5
s__Collinsella_aerofaciens	0.152	0.003
s__Lactobacillus_iners	0.149	0.714
g__Ruminococcus	0.143	0
g__Facklamia	0.13	0.013
s__Streptococcus_anginosus	0.13	0.01
s__Bifidobacterium_adolescentis	0.129	0.001
g__Gemella	0.129	0.034
g__Roseburia	0.129	0.001
g__Staphylococcus	0.128	0.141
g__Fusobacterium	0.127	0.011
s__Streptococcus_luteciae	0.127	0
g__Helcococcus	0.125	0
s__Lactobacillus_brevis	0.124	0.001
s__Lactobacillus_delbrueckii	0.122	0.212
g__Oscillospira	0.119	0
g__Pyramidobacter	0.118	0
s__Lactobacillus_reuteri	0.116	0.581
g__.Ruminococcus.	0.113	0
g__Moryella	0.112	0.001
g__Collinsella	0.11	0.001
s__.Ruminococcus._gnavus	0.102	0
g__GW.34	0.101	0
g__Peptococcus	0.101	0.002
s__Bacteroides_ovatus	0.098	0
s__Bacteroides_fragilis	0.098	0.001
g__Parabacteroides	0.098	0
g__Adlercreutzia	0.098	0
g__Coprococcus	0.098	0
s__Clostridium_perfringens	0.097	0.002
g__Chryseobacterium	0.096	0
s__Atopobium_rimae	0.094	0
g__Shuttleworthia	0.094	0.015
s__Prevotella_nigrescens	0.093	0.04
g__Cloacibacterium	0.091	0
g__Alloscardovia	0.091	0
s__Corynebacterium_durum	0.091	0.001
s__Staphylococcus_aureus	0.088	0.016
s__Anoxybacillus_kestanbolensis	0.088	0
s__Parabacteroides_distasonis	0.087	0
g__Enterococcus	0.086	0.032
g__Lachnospira	0.086	0
s__Blautia_obeum	0.085	0
g__ph2	0.085	0.001
g__Veillonella	0.085	0.097
s__Dorea_formicigenerans	0.084	0
s__Bifidobacterium_pseudolongum	0.083	0
s__Bacteroides_caccae	0.083	0
g__Bifidobacterium	0.081	0.074
g__Gallicola	0.079	0.001
g__Anaerostipes	0.078	0
s__Bifidobacterium_breve	0.076	0.001
g__Phascolarctobacterium	0.075	0
g__Allobaculum	0.074	0
s__Bacteroides_uniformis	0.074	0
g__Anoxybacillus	0.071	0
s__.Ruminococcus._torques	0.07	0
s__Corynebacterium_kroppenstedtii	0.068	0.009
s__Bacteroides_eggerthii	0.068	0
s__Ruminococcus_bromii	0.068	0
s__Haemophilus_parainfluenzae	0.067	0.003
g__Brevibacterium	0.066	0.001
s__Veillonella_dispar	0.065	0.02
s__Blautia_producta	0.063	0
s__Bacteroides_plebeius	0.061	0
g__Peptostreptococcus	0.061	0.006
s__Brevibacterium_paucivorans	0.061	0.004
g__Slackia	0.058	0
s__Lactobacillus_vaginalis	0.057	0.016
g__Odoribacter	0.057	0
g__Paenibacillus	0.053	0
s__Coprococcus_eutactus	0.051	0
s__Lactobacillus_paralimentarius	0.049	0.01
g__Streptomyces	0.048	0.001
g__Granulicatella	0.046	0.007
g__Klebsiella	0.046	0.001
g__Bilophila	0.045	0
s__Roseburia_faecis	0.045	0
s__Collinsella_stercoris	0.044	0
g__Kocuria	0.044	0.009
s__Akkermansia_muciniphila	0.043	0
s__Oscillospira_guilliermondii	0.042	0
g__.Prevotella.	0.042	0.003
g__Symbiobacterium	0.04	0
g__Butyricimonas	0.04	0
g__Epulopiscium	0.039	0
g__Sulfobacillus	0.039	0
g__Actinobaculum	0.038	0.002
g__Acidaminococcus	0.038	0.003
s__Lactobacillus_agilis	0.037	0
s__Eggerthella_lenta	0.036	0
g__Fusibacter	0.036	0
g__Eggerthella	0.036	0
g__Ralstonia	0.036	0
s__Streptococcus_agalactiae	0.036	0
s__Staphylococcus_sciuri	0.035	0
s__Kocuria_rhizophila	0.034	0.002
g__Butyrivibrio	0.034	0
g__Paraprevotella	0.034	0
s__.Eubacterium._biforme	0.033	0
g__Rothia	0.033	0.005
s__Streptococcus_alactolyticus	0.033	0
g__Catenibacterium	0.033	0
s__Rothia_mucilaginosa	0.032	0.003
g__Coprobacillus	0.032	0
s__Ruminococcus_flavefaciens	0.031	0
s__Actinomyces_europaeus	0.03	0.001
g__Arcanobacterium	0.028	0
g__Dehalobacterium	0.028	0
s__Lactobacillus_salivarius	0.028	0.045
s__Streptococcus_infantis	0.027	0.001
g__Pseudomonas	0.027	0.017
s__Haemophilus_influenzae	0.027	0
s__Lysinibacillus_boronitolerans	0.027	0
g__Neisseria	0.027	0.001
g__Haemophilus	0.026	0.009
g__Desulfovibrio	0.026	0
s__Nocardiopsis_exhalans	0.025	0
g__Erwinia	0.023	0
s__Micrococcus_luteus	0.023	0.007
s__Bifidobacterium_animalis	0.023	0
g__Weeksella	0.023	0
g__Lactococcus	0.022	0
s__Staphylococcus_haemolyticus	0.021	0.001
g__Lachnobacterium	0.021	0
g__Exiguobacterium	0.02	0.006
g__Jeotgalicoccus	0.02	0.004
g__Turicibacter	0.02	0
g__Methanobrevibacter	0.02	0
g__cc_115	0.02	0
s__Streptobacillus_moniliformis	0.02	0
s__Serratia_marcescens	0.02	0
g__Ureaplasma	0.02	0.205
s__.Eubacterium._dolichum	0.019	0
g__Brevibacillus	0.019	0
g__Bulleidia	0.019	0
s__Lactococcus_garvieae	0.019	0
g__Microbacterium	0.019	0
s__Kocuria_palustris	0.017	0
g__Alloiococcus	0.017	0.006
g__.Eubacterium.	0.017	0
s__Bulleidia_moorei	0.015	0
g__Bradyrhizobium	0.015	0.002
s__Prevotella_intermedia	0.015	0
s__Clostridium_hiranonis	0.015	0
g__Leptotrichia	0.015	0.003
g__Sodalis	0.015	0
g__Akkermansia	0.015	0
g__Leuconostoc	0.013	0.005
g__Mycoplasma	0.013	0.008
g__Anaerotruncus	0.013	0
s__Coprobacillus_cateniformis	0.013	0
g__Propionibacterium	0.013	0.006
g__Acinetobacter	0.012	0.01
g__Micrococcus	0.012	0.007
g__Oligella	0.012	0.002
s__Desulfosporosinus_meridiei	0.012	0
g__Blvii28	0.012	0
g__Megamonas	0.011	0.001
s__Salmonella_enterica	0.011	0
s__Streptococcus_sobrinus	0.011	0
s__Bacteroides_coprophilus	0.011	0
g__Holdemania	0.01	0
s__Bifidobacterium_thermacidophilum	0.01	0
s__Leuconostoc_mesenteroides	0.01	0
s__Porphyromonas_endodontalis	0.01	0
g__Mogibacterium	0.01	0
s__Prevotella_ruminicola	0.01	0
s__Desulfovibrio_D168	0.01	0
g__Salinispora	0.01	0
g__Sarcina	0.01	0
s__Rothia_aeria	0.009	0.001
s__Rothia_dentocariosa	0.009	0
g__Sporosarcina	0.008	0
g__Trueperella	0.008	0.001
g__Succiniclasticum	0.008	0.001
g__Delftia	0.008	0.001
g__Oribacterium	0.008	0
g__Trabulsiella	0.008	0
g__Tepidibacter	0.008	0
g__Clostridiisalibacter	0.008	0
g__Cloacibacillus	0.008	0
g__Rhodococcus	0.008	0
g__Dermabacter	0.007	0.003
g__Agromyces	0.007	0.003
g__Proteiniclasticum	0.007	0
s__Brevibacterium_casei	0.007	0
s__Clostridium_neonatale	0.007	0.002
g__Pediococcus	0.007	0
s__Bradyrhizobium_elkanii	0.007	0.001
s__Bulleidia_p.1630.c5	0.006	0
g__Succinivibrio	0.006	0
g__RFN20	0.006	0
g__Christensenella	0.006	0
g__Pseudoramibacter_Eubacterium	0.006	0
s__Lactobacillus_ruminis	0.006	0
g__Kaistobacter	0.006	0
g__Sphingomonas	0.006	0
g__Hyphomicrobium	0.006	0
g__Anaerofustis	0.006	0
s__Corynebacterium_stationis	0.006	0
s__Oxalobacter_formigenes	0.006	0
s__Bacteroides_barnesiae	0.006	0
g__Geobacillus	0.006	0
g__Simplicispira	0.006	0
s__Acidovorax_caeni	0.006	0
g__Agrobacterium	0.006	0
g__Stenotrophomonas	0.006	0.001
g__Pseudonocardia	0.006	0
g__Nesterenkonia	0.006	0.002
g__Paludibacter	0.005	0
g__Yersinia	0.005	0
s__Bacteroides_acidifaciens	0.005	0
g__Buchnera	0.005	0
g__Acidovorax	0.005	0
s__Acinetobacter_johnsonii	0.005	0.001
s__Capnocytophaga_ochracea	0.005	0
s__Pseudomonas_stutzeri	0.005	0
g__Serratia	0.005	0.001
g__Aquabacterium	0.005	0
g__Rhodoplanes	0.005	0
g__Brachybacterium	0.005	0.001
s__Prevotella_pallens	0.005	0
s__.Prevotella._tannerae	0.005	0
g__Gluconacetobacter	0.005	0
g__Citrobacter	0.005	0
g__Aggregatibacter	0.005	0
g__Desulfotomaculum	0.005	0
s__Pediococcus_acidilactici	0.005	0
g__Lautropia	0.005	0
g__Verminephrobacter	0.005	0
g__Alicycliphilus	0.005	0
g__Rhizobium	0.005	0
g__Janthinobacterium	0.004	0
s__Neisseria_cinerea	0.004	0
g__Arthrobacter	0.004	0
g__Nocardia	0.004	0
s__Lactobacillus_manihotivorans	0.004	0.002
g__Enhydrobacter	0.004	0.021
g__Scardovia	0.004	0.001
s__Trabulsiella_farmeri	0.004	0
g__Limnobacter	0.004	0
g__Octadecabacter	0.004	0
g__Providencia	0.004	0
g__Tannerella	0.004	0
s__Serratia_symbiotica	0.004	0
s__Plesiomonas_shigelloides	0.004	0
g__CM44	0.004	0
g__Mycobacterium	0.004	0
s__Acidovorax_delafieldii	0.004	0
g__Devosia	0.004	0
s__Janthinobacterium_lividum	0.004	0
g__Proteus	0.004	0
s__Pseudomonas_fragi	0.004	0
g__Burkholderia	0.004	0.001
g__Caldicoprobacter	0.004	0
s__Stenotrophomonas_geniculata	0.003	0.002
g__Moorella	0.003	0.001
s__Sphingomonas_wittichii	0.003	0
g__Desulfococcus	0.003	0
g__Wautersiella	0.003	0
s__Aggregatibacter_segnis	0.003	0
s__Erwinia_dispersa	0.003	0
g__Photorhabdus	0.003	0
g__Caulobacter	0.003	0
g__Skermanella	0.003	0
g__Afifella	0.003	0
s__Lactobacillus_coleohominis	0.003	0.062
g__Mitsuokella	0.003	0
g__Salinicoccus	0.003	0.001
s__Pyramidobacter_piscolens	0.003	0
s__Pseudomonas_viridiflava	0.003	0
g__Hydrogenophaga	0.003	0
s__Helicobacter_hepaticus	0.003	0
s__Methylobacterium_hispanicum	0.003	0
g__Comamonas	0.003	0
g__Nocardiopsis	0.003	0
s__Enterobacter_cowanii	0.003	0
g__Desemzia	0.003	0
s__Bacillus_flexus	0.003	0
s__Pseudomonas_nitroreducens	0.003	0
s__Erwinia_toletana	0.003	0
g__Rubrobacter	0.003	0
g__Halanaerobium	0.003	0
g__Cupriavidus	0.003	0
s__Pseudomonas_alcaligenes	0.003	0
s__Klebsiella_oxytoca	0.003	0
g__Actinomycetospora	0.003	0
s__Williamsia_serinedens	0.003	0
g__Williamsia	0.003	0
s__Bifidobacterium_bifidum	0.003	0.019
g__Brevundimonas	0.002	0
s__Lactobacillus_hamsteri	0.002	0.077
s__Selenomonas_noxia	0.002	0
s__Actinomadura_vinacea	0.002	0
s__Acinetobacter_rhizosphaerae	0.002	0
g__Psychrobacter	0.002	0
s__Brevibacterium_aureum	0.002	0.002
s__Sphingomonas_yabuuchiae	0.002	0
g__Alkalibacterium	0.002	0
g__Actinobacillus	0.002	0
g__Marinobacter	0.002	0
g__Vibrio	0.002	0
s__Neisseria_subflava	0.002	0
g__Morganella	0.002	0
s__Jeotgalicoccus_psychrophilus	0.002	0
s__Alloiococcus_otitis	0.002	0
g__Synergistes	0.002	0
g__Desulfitobacter	0.002	0
g__Sporomusa	0.002	0
g__Phenylobacterium	0.002	0
g__Methylosinus	0.002	0
g__Caloramator	0.002	0
g__Geobacter	0.002	0
g__Brochothrix	0.002	0
s__Microbacterium_chocolatum	0.002	0
s__Rhodococcus_ruber	0.002	0
g__Gracilibacter	0.002	0
s__Microbispora_rosea	0.002	0
s__Clostridium_butyricum	0.002	0
g__Solibacillus	0.002	0
s__Pseudonocardia_halophobica	0.002	0
g__Deinococcus	0.002	0
g__Chlamydia	0.001	0
g__Kingella	0.001	0
g__Rubrivivax	0.001	0
g__Tepidimonas	0.001	0
g__Eikenella	0.001	0
g__Plesiomonas	0.001	0
g__Janibacter	0.001	0
g__Trichococcus	0.001	0
g__Carboxydocella	0.001	0
s__Morganella_morganii	0.001	0
s__Acinetobacter_schindleri	0.001	0
s__Rhodobacter_sphaeroides	0.001	0
g__Rhodobacter	0.001	0
g__AF12	0.001	0
g__Dysgonomonas	0.001	0
g__PSB.M.3	0.001	0
g__Anaeromusa	0.001	0
s__Haererehalobacter_salaria	0.001	0
s__Variovorax_paradoxus	0.001	0
g__Ochrobactrum	0.001	0
g__Haererehalobacter	0.001	0
g__Abiotrophia	0.001	0
g__Weissella	0.001	0
g__HTCC	0.001	0
g__Schwartzia	0.001	0
g__Anaerovorax	0.001	0
s__Treponema_socranskii	0.001	0
s__Megamonas_hypermegale	0.001	0
s__Mucispirillum_schaedleri	0.001	0
g__rc4.4	0.001	0
g__Nostoc	0.001	0
g__Mesorhizobium	0.001	0
g__Treponema	0.001	0.002
s__Brevundimonas_diminuta	0.001	0
s__Lactobacillus_pontis	0.001	0.005
g__Capnocytophaga	0.001	0.001
g__Candidatus_Koribacter	0.001	0.001
s__Candidatus_Koribacter_versatilis	0.001	0.001
s__Helicobacter_pylori	0.001	0
g__Flavobacterium	0.001	0.006
g__Selenomonas	0.001	0.003
s__Actinobacillus_parahaemolyticus	0.001	0.001
g__Leptonema	0.001	0
g__Helicobacter	0.001	0.006
g__Ramlibacter	0.001	0
g__Paracoccus	0.001	0.001
s__Campylobacter_rectus	0.001	0
s__Bacillus_muralis	0.001	0
g__Cetobacterium	0.001	0
g__Conchiformibius	0.001	0
g__Rhodoferax	0.001	0
g__Salmonella	0.001	0
g__YRC22	0.001	0
g__Cellulomonas	0.001	0
g__Chitinophaga	0.001	0
s__Gluconacetobacter_liquefaciens	0.001	0
g__Dickeya	0.001	0
g__Salinibacterium	0.001	0
g__Planctomyces	0.001	0
g__Dietzia	0.001	0
s__Cetobacterium_somerae	0.001	0
g__Friedmanniella	0.001	0
g__Dermacoccus	0.001	0
g__Catonella	0.001	0
g__Afipia	0.001	0
s__Staphylococcus_pettenkoferi	0.001	0
g__Phycicoccus	0.001	0
g__WH1.8	0.001	0
g__Sporotomaculum	0.001	0
g__Ethanoligenens	0.001	0
g__Sporanaerobacter	0.001	0
s__Rhizobium_leguminosarum	0.001	0
g__Pseudochrobactrum	0.001	0
g__Methylotenera	0.001	0
g__Enterobacter	0.001	0
s__Vibrio_fortis	0.001	0
g__Propionicimonas	0.001	0
g__Cardiobacterium	0.001	0
s__Sphingobacterium_faecium	0.001	0
g__Rheinheimera	0.001	0
g__Candidatus_Blochmannia	0.001	0
g__B.42	0.001	0
g__Robiginitalea	0.001	0
g__Arcobacter	0.001	0
s__Corynebacterium_variabile	0.001	0
g__Fructobacillus	0.001	0
g__Aquicella	0.001	0
g__Steroidobacter	0.001	0
g__SAGMEG.1	0.001	0
s__Sulfuricurvum_kujiense	0.001	0
s__Selenomonas_ruminantium	0.001	0
g__Sulfuricurvum	0.001	0
g__Acidithiobacillus	0.001	0
g__Tepidimicrobium	0.001	0
g__vadinCA02	0.001	0
s__Pseudomonas_veronii	0.001	0.002
g__Microbispora	0.001	0
s__Methylobacterium_adhaesivum	0.001	0.001
g__Curtobacterium	0.001	0
g__Amycolatopsis	0	0
g__Sphingobium	0	0.006
g__Methylobacterium	0	0.019
g__Lysinibacillus	0	0.003
g__Natronincola_Anaerovirgula	0	0
g__Sediminibacterium	0	0.004
s__Brachybacterium_conglomeratum	0	0
s__Streptococcus_equi	0	0
g__Moraxella	0	0.003
s__Corynebacterium_simulans	0	0
g__Sphingopyxis	0	0.002
g__p.75.a5	0	0
s__Methylotenera_mobilis	0	0
g__Serinicoccus	0	0.001
g__Shewanella	0	0.024
g__Anaeroplasma	0	0.003
g__HA73	0	0
g__Halomonas	0	0.03
g__Novosphingobium	0	0.023
g__Achromobacter	0	0.011
s__Acinetobacter_lwoffii	0	0.001
g__Mycoplana	0	0.001
g__KSA1	0	0.001
g__Fluviicola	0	0.001
g__Pseudoalteromonas	0	0.002
s__Stenotrophomonas_acidaminiphila	0	0.001
g__Candidatus_Ancillula	0	0.001
s__Leptospira_biflexa	0	0.001
s__Mycoplasma_zalophi	0	0.001
s__Azospirillum_brasilense	0	0.001
s__Enhydrobacter_aerosaccus	0	0.002
s__Pelomonas_puraquae	0	0.001
s__Aquitalea_magnusonii	0	0.001
s__Clostridium_acetobutylicum	0	0.001
s__Enterococcus_cecorum	0	0.001
s__Streptococcus_minor	0	0.005
s__Chitinophaga_arvensicola	0	0.001
s__Flavobacterium_succinicans	0	0.001
s__Propionibacterium_granulosum	0	0.001
g__Terriglobus	0	0.001
g__Fimbriimonas	0	0.001
g__Streptobacillus	0	0.002
g__Aquitalea	0	0.001
g__Marivita	0	0.001
g__Azospirillum	0	0.001
g__Inquilinus	0	0.002
g__Candidatus_Arthromitus	0	0.001
g__Pelomonas	0	0.001
g__Carnobacterium	0	0.005
g__Cellulosimicrobium	0	0.001
s__Campylobacter_fetus	0	0.001
g__Ureibacillus	0	0.001
g__Candidatus_Rhodoluna	0	0.001
s__Pseudoclavibacter_bifida	0	0.003
g__Pseudoclavibacter	0	0.003

## Sheet: Table S7F
Table S7F. The species specificity (SS) of Healthy-S and BV-C microbiome
OTU_ID	Healthy-S	BV-C
g__Lactobacillus	0.841	0.115
s__Lactobacillus_reuteri	0.584	0.168
s__Lactobacillus_iners	0.553	0.343
s__Lactobacillus_zeae	0.493	0.074
s__Lactobacillus_mucosae	0.266	0.222
s__Lactobacillus_delbrueckii	0.259	0.063
s__Lactobacillus_salivarius	0.216	0.014
s__Lactobacillus_helveticus	0.198	0.086
s__Lactobacillus_brevis	0.12	0.003
g__Streptococcus	0.104	0.378
s__Lactobacillus_vaginalis	0.104	0.011
g__Ureaplasma	0.087	0.13
g__Corynebacterium	0.084	0.441
s__Lactobacillus_coleohominis	0.074	0.029
s__Lactobacillus_hamsteri	0.068	0.005
s__Lactobacillus_paralimentarius	0.064	0.023
g__Bacteroides	0.063	0.066
s__Lactobacillus_agilis	0.051	0
g__Finegoldia	0.046	0.496
s__Pseudomonas_fragi	0.042	0
g__Ralstonia	0.042	0.007
g__Salinispora	0.039	0
g__Gardnerella	0.035	0.792
s__Staphylococcus_epidermidis	0.034	0.212
g__Staphylococcus	0.033	0.321
s__Staphylococcus_aureus	0.033	0.044
s__Clostridium_neonatale	0.031	0
s__Streptococcus_luteciae	0.027	0.048
g__Acinetobacter	0.025	0.017
g__Clostridium	0.023	0.523
g__Brevibacterium	0.022	0.013
g__Pseudomonas	0.022	0.094
g__Prevotella	0.021	0.821
g__Anaerococcus	0.02	0.641
g__Blautia	0.02	0.038
s__Bifidobacterium_longum	0.02	0.052
g__Cloacibacterium	0.02	0.002
g__Parabacteroides	0.019	0.006
g__Chryseobacterium	0.017	0
g__Aerococcus	0.016	0.571
g__Oscillospira	0.015	0.037
s__Faecalibacterium_prausnitzii	0.015	0.044
s__Propionibacterium_acnes	0.015	0.074
s__Bacteroides_fragilis	0.014	0.028
g__Bacillus	0.014	0.116
g__Peptoniphilus	0.013	0.712
g__Alloscardovia	0.013	0.024
g__Klebsiella	0.012	0.058
g__Mobiluncus	0.012	0.154
g__Enhydrobacter	0.011	0.018
g__Enterococcus	0.011	0.089
s__Pseudomonas_viridiflava	0.011	0
g__Dialister	0.011	0.773
g__Alloiococcus	0.01	0.033
g__Faecalibacterium	0.01	0.008
g__Parvimonas	0.01	0.39
s__Bifidobacterium_breve	0.009	0.015
g__Ruminococcus	0.009	0.05
g__Helcococcus	0.009	0.052
s__Campylobacter_ureolyticus	0.008	0.076
g__Campylobacter	0.008	0.102
g__Sneathia	0.008	0.549
g__Geobacter	0.008	0
s__Lactobacillus_pontis	0.007	0.001
s__Prevotella_melaninogenica	0.007	0.533
g__Pseudonocardia	0.007	0.003
g__Hyphomicrobium	0.007	0
g__GW.34	0.007	0.001
s__Acinetobacter_johnsonii	0.007	0.004
g__Bifidobacterium	0.007	0.377
s__Stenotrophomonas_geniculata	0.007	0.002
s__Prevotella_copri	0.007	0.565
g__Actinomyces	0.007	0.354
g__Agrobacterium	0.006	0.001
g__Leuconostoc	0.006	0.007
g__Flavobacterium	0.006	0.008
s__Staphylococcus_sciuri	0.006	0.002
s__Brevibacterium_casei	0.006	0
g__Coprococcus	0.005	0.028
s__Corynebacterium_kroppenstedtii	0.005	0.04
g__Facklamia	0.005	0.165
g__Acidovorax	0.005	0
s__Pseudomonas_alcaligenes	0.005	0
s__Staphylococcus_haemolyticus	0.005	0.011
s__Helicobacter_hepaticus	0.005	0.003
s__Prevotella_nanceiensis	0.005	0.36
g__Exiguobacterium	0.005	0.031
s__Bacillus_coagulans	0.005	0
g__.Ruminococcus.	0.004	0.044
g__Rhodoplanes	0.004	0.002
g__Simplicispira	0.004	0
s__Streptococcus_anginosus	0.004	0.154
g__Sediminibacterium	0.004	0.002
s__Bacteroides_caccae	0.004	0.015
g__Wautersiella	0.004	0
g__Butyricimonas	0.004	0.004
s__Bifidobacterium_adolescentis	0.004	0.191
g__Akkermansia	0.004	0.045
g__Octadecabacter	0.004	0
g__Atopobium	0.003	0.425
g__Rubrivivax	0.003	0
s__Bifidobacterium_pseudolongum	0.003	0.02
s__Pseudomonas_nitroreducens	0.003	0
g__Burkholderia	0.003	0.004
g__Salinicoccus	0.003	0
g__WAL_1855D	0.003	0.225
g__Gallicola	0.003	0.052
s__Corynebacterium_durum	0.003	0.023
g__Neisseria	0.003	0.018
g__Rhizobium	0.003	0
g__Dorea	0.003	0.153
g__Halomonas	0.003	0.028
g__Deinococcus	0.003	0.006
s__Prevotella_nigrescens	0.003	0.349
g__Microbacterium	0.003	0.002
g__Gemella	0.003	0.452
g__Sphingobium	0.003	0.008
s__.Ruminococcus._gnavus	0.003	0.03
s__Brevibacterium_paucivorans	0.003	0.028
g__Megasphaera	0.002	0.738
g__Allobaculum	0.002	0.01
s__Bradyrhizobium_elkanii	0.002	0.012
s__Pseudomonas_stutzeri	0.002	0.005
g__Phascolarctobacterium	0.002	0.023
g__Janthinobacterium	0.002	0
s__Acidovorax_delafieldii	0.002	0
g__Alicycliphilus	0.002	0
s__Janthinobacterium_lividum	0.002	0
g__Fusobacterium	0.002	0.131
s__Rothia_dentocariosa	0.002	0.005
s__Streptobacillus_moniliformis	0.002	0.025
s__Acidovorax_caeni	0.002	0
g__Anaerostipes	0.002	0.014
g__Varibaculum	0.002	0.084
s__Prevotella_stercorea	0.002	0.437
s__Parabacteroides_distasonis	0.002	0.016
g__Pediococcus	0.002	0
g__Sodalis	0.002	0.012
s__Akkermansia_muciniphila	0.002	0.055
g__Rothia	0.002	0.065
g__Sutterella	0.002	0.081
g__Stenotrophomonas	0.002	0.015
s__Haemophilus_parainfluenzae	0.002	0.062
s__Bacteroides_ovatus	0.002	0.024
s__Bifidobacterium_animalis	0.002	0.014
g__Delftia	0.002	0.013
g__Porphyromonas	0.002	0.339
g__Skermanella	0.002	0
g__rc4.4	0.002	0
s__Psychrobacter_marincola	0.002	0
g__Smithella	0.002	0
g__Methylophaga	0.002	0
g__Pseudidiomarina	0.002	0
g__Oleispira	0.002	0
g__Gillisia	0.002	0
s__Sphingomonas_yabuuchiae	0.002	0
g__Lysinibacillus	0.002	0
s__Salmonella_enterica	0.002	0.008
s__Bacteroides_uniformis	0.002	0.011
s__Rothia_mucilaginosa	0.002	0.036
g__NP25	0.002	0
g__Chlamydia	0.002	0.002
s__Streptococcus_infantis	0.002	0.039
s__Pseudomonas_veronii	0.002	0.007
g__Fluviicola	0.002	0.001
g__1.68	0.001	0.108
g__Odoribacter	0.001	0.009
g__Granulicatella	0.001	0.055
g__CM44	0.001	0.003
g__Marinobacter	0.001	0
g__Veillonella	0.001	0.346
g__Pseudoalteromonas	0.001	0
g__Kaistobacter	0.001	0.002
g__Propionibacterium	0.001	0.039
s__Anoxybacillus_kestanbolensis	0.001	0.028
g__Moorella	0.001	0.002
s__Oscillospira_guilliermondii	0.001	0.003
g__Vibrio	0.001	0
g__Desulfovibrio	0.001	0.016
s__Streptococcus_sobrinus	0.001	0.003
s__Methylotenera_mobilis	0.001	0
g__Ramlibacter	0.001	0
g__Verminephrobacter	0.001	0
g__Cupriavidus	0.001	0
g__Caulobacter	0.001	0
g__Devosia	0.001	0
g__Enterobacter	0.001	0
s__Sphingobacterium_multivorum	0.001	0
g__Arcobacter	0.001	0
g__Candidatus_Nitrososphaera	0.001	0
s__Microbacterium_chocolatum	0.001	0
s__Peptostreptococcus_anaerobius	0.001	0.254
g__Moryella	0.001	0.116
g__Fusibacter	0.001	0.014
g__Bulleidia	0.001	0.108
s__Acinetobacter_rhizosphaerae	0.001	0.002
s__Clostridium_perfringens	0.001	0.107
s__Rothia_aeria	0.001	0.012
g__Sphingomonas	0.001	0.005
g__Kocuria	0.001	0.189
g__Oligella	0.001	0.03
s__Lysinibacillus_boronitolerans	0.001	0.008
s__Kocuria_rhizophila	0.001	0.027
g__RFN20	0.001	0.005
s__Kocuria_palustris	0.001	0.013
g__Helicobacter	0.001	0.028
g__Brevibacillus	0.001	0.007
g__Lachnospira	0.001	0.026
g__Solibacillus	0.001	0
s__Streptococcus_agalactiae	0.001	0.005
s__Bacteroides_eggerthii	0.001	0.001
s__Collinsella_aerofaciens	0.001	0.323
g__Actinobaculum	0.001	0.056
g__Methanobrevibacter	0.001	0.01
g__Bradyrhizobium	0.001	0.02
g__Catenibacterium	0.001	0.015
s__Dorea_formicigenerans	0.001	0.018
s__Veillonella_parvula	0.001	0.265
s__Atopobium_rimae	0.001	0.176
g__Afipia	0.001	0.002
g__Streptomyces	0.001	0.097
g__Haemophilus	0.001	0.065
s__.Eubacterium._biforme	0.001	0.02
s__Streptococcus_equi	0.001	0
g__Mycoplana	0.001	0
g__Brevundimonas	0.001	0
g__Psychrobacter	0.001	0
g__Microbispora	0.001	0
s__Stenotrophomonas_acidaminiphila	0.001	0
g__Candidatus_Ancillula	0.001	0
g__Phenylobacterium	0.001	0
g__Ochrobactrum	0.001	0
g__Methylosinus	0.001	0
g__Methylotenera	0.001	0
g__Buchnera	0.001	0
g__Synechococcus	0.001	0
s__Klebsiella_oxytoca	0.001	0
s__Rubrivivax_gelatinosus	0.001	0
g__HTCC	0.001	0
g__Candidatus_Portiera	0.001	0
g__Actinomycetospora	0.001	0
g__Propionicimonas	0.001	0
s__Corynebacterium_bovis	0.001	0
s__Burkholderia_bryophila	0.001	0
g__N09	0.001	0
g__Acidocella	0.001	0
g__Nitrospira	0.001	0
g__B.42	0.001	0
g__Candidatus_Aquiluna	0.001	0
s__Candidatus_Aquiluna_rubra	0.001	0
s__Mucispirillum_schaedleri	0.001	0
s__Shinella_granuli	0.001	0
s__Prosthecobacter_debontii	0.001	0
g__Cerasicoccus	0.001	0
g__DA101	0.001	0
g__Candidatus_Xiphinematobacter	0.001	0
g__Flavisolibacter	0.001	0
s__Vibrio_ichthyoenteri	0.001	0
s__Bacteroides_coprosuis	0.001	0
s__Bacillus_oleronius	0.001	0
s__Candidatus_Nitrososphaera_SCA1145	0.001	0
g__T78	0.001	0
g__Thauera	0.001	0
g__Desulfovermiculus	0.001	0
g__Cellvibrio	0.001	0
g__Steroidobacter	0.001	0
g__Rhodanobacter	0.001	0
g__Thalassospira	0.001	0
g__Hyphomonas	0.001	0
g__Balneola	0.001	0
g__Maribacter	0.001	0
g__Arenibacter	0.001	0
g__Anaerovibrio	0.001	0
g__Tetragenococcus	0.001	0
s__Archaeoglobus_fulgidus	0.001	0
g__Rummeliibacillus	0.001	0
s__Deinococcus_aquatilis	0.001	0
s__Asticcacaulis_biprosthecium	0.001	0
g__Asticcacaulis	0.001	0
g__Segetibacter	0.001	0
g__Cryocola	0.001	0
s__Jeotgalicoccus_psychrophilus	0.001	0
g__Desulfitobacter	0.001	0
g__Paenibacillus	0.001	0.016
g__Epulopiscium	0.001	0.007
g__Clostridiisalibacter	0.001	0.003
g__Peptostreptococcus	0.001	0.116
g__.Prevotella.	0.001	0.078
g__Dysgonomonas	0.001	0
g__Lactococcus	0.001	0.018
s__Blautia_obeum	0.001	0.018
s__Ruminococcus_bromii	0.001	0.011
g__Leptolyngbya	0.001	0
g__Bdellovibrio	0	0.001
g__Gluconacetobacter	0	0
g__Curvibacter	0	0
g__Salinibacterium	0	0
s__Veillonella_dispar	0	0.137
g__Phycicoccus	0	0
g__Photorhabdus	0	0
g__Plesiomonas	0	0
s__Serratia_marcescens	0	0.019
g__Bacteriovorax	0	0
g__Desemzia	0	0
g__Halanaerobium	0	0
g__Erwinia	0	0.029
g__Mycobacterium	0	0.001
s__Leuconostoc_mesenteroides	0	0.003
g__Christensenella	0	0
g__Serinicoccus	0	0.002
g__Curtobacterium	0	0
s__Neisseria_cinerea	0	0.008
s__Capnocytophaga_ochracea	0	0.003
g__Actinobacillus	0	0.002
g__Synergistes	0	0
s__Actinomyces_europaeus	0	0.032
g__Capnocytophaga	0	0.003
s__Lactobacillus_acidipiscis	0	0
g__Oribacterium	0	0.006
s__Streptococcus_alactolyticus	0	0.025
g__Rubrobacter	0	0.001
s__Candidatus_Koribacter_versatilis	0	0.002
s__Microbispora_rosea	0	0.001
g__Candidatus_Koribacter	0	0.002
s__.Ruminococcus._torques	0	0.017
g__Roseburia	0	0.098
s__Nocardiopsis_exhalans	0	0.022
s__Lactococcus_garvieae	0	0.003
s__Serratia_symbiotica	0	0.001
g__Coprobacillus	0	0.01
g__Collinsella	0	0.277
g__Brachybacterium	0	0.004
g__Paracoccus	0	0.003
g__Mycoplasma	0	0.149
g__Rhodococcus	0	0.003
g__Dermabacter	0	0.008
g__Desulfococcus	0	0.002
s__Lactobacillus_manihotivorans	0	0.004
g__Comamonas	0	0.002
g__Tannerella	0	0.002
s__Desulfovibrio_D168	0	0.009
s__Corynebacterium_simulans	0	0.008
s__Trabulsiella_farmeri	0	0.004
g__p.75.a5	0	0.001
s__Coprobacillus_cateniformis	0	0.005
g__Aquabacterium	0	0.005
g__Cetobacterium	0	0.001
s__Actinobacillus_parahaemolyticus	0	0.004
g__Nocardia	0	0.01
g__CF231	0	0
s__Ruminococcus_flavefaciens	0	0.008
g__Yersinia	0	0.002
s__Coprococcus_eutactus	0	0.026
g__Hydrogenophaga	0	0.001
s__Methylobacterium_hispanicum	0	0.001
s__Brachybacterium_conglomeratum	0	0.001
s__Erwinia_dispersa	0	0.001
g__Arthrobacter	0	0.006
s__Micrococcus_luteus	0	0.061
g__Caldicoprobacter	0	0.001
g__Anaeroplasma	0	0.008
g__Catonella	0	0.002
g__Shuttleworthia	0	0.365
g__Holdemania	0	0.004
g__Jeotgalicoccus	0	0.019
s__Erwinia_toletana	0	0
g__Roseomonas	0	0.001
g__Lautropia	0	0.002
g__Shewanella	0	0.019
s__Brevibacterium_aureum	0	0.005
g__Chitinophaga	0	0.001
s__Bifidobacterium_thermacidophilum	0	0.005
s__Bacteroides_coprophilus	0	0.003
s__Bacteroides_plebeius	0	0.011
g__Nesterenkonia	0	0.029
g__Treponema	0	0.02
g__Pedobacter	0	0.001
g__Selenomonas	0	0.037
g__Dehalobacterium	0	0.003
g__Pseudoramibacter_Eubacterium	0	0.011
g__Butyrivibrio	0	0.057
g__Providencia	0	0.002
s__Acinetobacter_schindleri	0	0
g__Paludibacter	0	0.013
s__Corynebacterium_stationis	0	0.001
g__KSA1	0	0.001
s__Morganella_morganii	0	0.001
g__Nocardiopsis	0	0.009
g__Trueperella	0	0.009
s__Rhodobacter_sphaeroides	0	0.003
g__Anoxybacillus	0	0.009
g__Rhodobacter	0	0.003
g__Paraprevotella	0	0.01
g__Methylobacterium	0	0.027
s__Plesiomonas_shigelloides	0	0.002
g__ph2	0	0.056
g__Acidaminococcus	0	0.03
g__Turicibacter	0	0.004
s__Roseburia_faecis	0	0.015
s__Bacillus_flexus	0	0.003
g__Tepidibacter	0	0.005
g__Bilophila	0	0.007
s__Haemophilus_influenzae	0	0.023
s__Cetobacterium_somerae	0	0.001
g__Anaeromusa	0	0.005
g__Sarcina	0	0.003
g__Anaerotruncus	0	0.003
g__Succiniclasticum	0	0.017
g__Adlercreutzia	0	0.246
g__Peptococcus	0	0.1
g__Succinivibrio	0	0.007
g__Limnobacter	0	0.002
g__Megamonas	0	0.013
g__Proteiniclasticum	0	0.011
g__Alcanivorax	0	0.001
g__Trabulsiella	0	0.007
s__Prevotella_ruminicola	0	0.003
s__Paracoccus_marcusii	0	0.001
s__Pseudonocardia_halophobica	0	0.009
g__Sporomusa	0	0.009
g__Moraxella	0	0.006
g__Friedmanniella	0	0.004
s__Collinsella_stercoris	0	0.148
s__Acinetobacter_lwoffii	0	0.001
g__Symbiobacterium	0	0.008
g__Eikenella	0	0.001
s__Lactobacillus_ruminis	0	0.004
g__Citrobacter	0	0.005
s__Bulleidia_p.1630.c5	0	0.036
g__Micrococcus	0	0.032
g__Agromyces	0	0.022
g__Desulfotomaculum	0	0.01
g__Pyramidobacter	0	0.009
g__Leptotrichia	0	0.101
g__Proteus	0	0.03
g__Slackia	0	0.056
s__Methylobacterium_adhaesivum	0	0.001
s__Helicobacter_pylori	0	0.003
s__Bifidobacterium_bifidum	0	0.061
s__Blautia_producta	0	0.014
s__Methylobacterium_mesophilicum	0	0.001
g__Serratia	0	0.024
s__Campylobacter_rectus	0	0.001
g__Achromobacter	0	0.05
s__Desulfosporosinus_meridiei	0	0.013
s__.Eubacterium._dolichum	0	0.007
g__Salmonella	0	0.007
s__Porphyromonas_endodontalis	0	0.01
g__Mogibacterium	0	0.02
g__Novosphingobium	0	0.028
s__Prevotella_pallens	0	0.042
s__Sphingomonas_wittichii	0	0.001
s__Bulleidia_moorei	0	0.023
s__Bacillus_muralis	0	0.002
s__.Prevotella._tannerae	0	0.007
s__Prevotella_intermedia	0	0.022
s__Eggerthella_lenta	0	0.009
g__Conchiformibius	0	0.001
g__Kingella	0	0.001
g__Rhodoferax	0	0.001
g__Tepidimonas	0	0.006
g__Afifella	0	0.001
g__Sphingopyxis	0	0.001
g__Aggregatibacter	0	0.006
g__YRC22	0	0.006
g__Alkalibacterium	0	0.001
g__Anaerofustis	0	0.003
g__Cellulomonas	0	0.004
g__Arcanobacterium	0	0.101
g__.Eubacterium.	0	0.002
g__Eggerthella	0	0.001
s__Aggregatibacter_segnis	0	0.003
s__Gluconacetobacter_liquefaciens	0	0.001
g__Dickeya	0	0.001
s__Pediococcus_acidilactici	0	0.004
g__Planctomyces	0	0.002
g__Mitsuokella	0	0.004
s__Enterobacter_cowanii	0	0.002
g__HA73	0	0.001
g__Dietzia	0	0.001
g__Scardovia	0	0.022
g__Janibacter	0	0.001
g__Dermacoccus	0	0.001
g__Trichococcus	0	0.001
s__Neisseria_subflava	0	0.001
g__Lachnobacterium	0	0.004
s__Actinomadura_vinacea	0	0.002
s__Clostridium_hiranonis	0	0.002
s__Clostridium_butyricum	0	0.001
g__Leptonema	0	0.009
g__Amycolatopsis	0	0.002
g__Carboxydocella	0	0.009
g__Sulfobacillus	0	0.008
g__Morganella	0	0.002
g__Sporosarcina	0	0.002
s__Oxalobacter_formigenes	0	0.001
s__Staphylococcus_pettenkoferi	0	0.001
s__Bacteroides_barnesiae	0	0.001
s__Bacteroides_acidifaciens	0	0.003
s__Alloiococcus_otitis	0	0.002
g__AF12	0	0.001
g__PSB.M.3	0	0.001
g__cc_115	0	0.001
g__Geobacillus	0	0.008
g__WH1.8	0	0.001
g__Sporotomaculum	0	0.004
g__Ethanoligenens	0	0.002
g__Sporanaerobacter	0	0.001
s__Mycoplasma_zalophi	0	0.007
s__Roseomonas_mucosa	0	0.002
s__Methylobacterium_organophilum	0	0.001
s__Methylobacterium_komagatae	0	0.001
s__Brenneria_quercina	0	0.002
s__Enhydrobacter_aerosaccus	0	0.002
s__Mitsuaria_chitosanitabida	0	0.001
s__Pelomonas_puraquae	0	0.001
s__.Eubacterium._cylindroides	0	0.001
s__Carnobacterium_viridans	0	0.001
s__Streptococcus_minor	0	0.006
s__Flavobacterium_succinicans	0	0.004
s__Propionibacterium_granulosum	0	0.002
g__Dolichospermum	0	0.001
g__Caldilinea	0	0.002
g__TG5	0	0.001
g__Fimbriimonas	0	0.003
g__Sphaerochaeta	0	0.004
g__Streptobacillus	0	0.05
g__Candidatus_Accumulibacter	0	0.001
g__Mitsuaria	0	0.001
g__Marivita	0	0.001
g__Inquilinus	0	0.002
g__Acidiphilium	0	0.003
g__Moritella	0	0.002
g__Alteromonas	0	0.008
g__Brenneria	0	0.002
g__Candidatus_Phytoplasma	0	0.002
g__Asteroleplasma	0	0.002
g__Desulfosporosinus	0	0.003
g__Pseudobutyrivibrio	0	0.002
g__Candidatus_Arthromitus	0	0.001
g__Tissierella_Soehngenia	0	0.003
g__Couchioplanes	0	0.001
g__Gordonia	0	0.002
g__Georgenia	0	0.001
g__Leucobacter	0	0.001
g__Variovorax	0	0.001
g__Pelomonas	0	0.001
g__Carnobacterium	0	0.009
g__Cellulosimicrobium	0	0.001
s__Campylobacter_fetus	0	0.001
g__Ureibacillus	0	0.003
s__Clostridium_stercorarium	0	0.025
g__Chroococcidiopsis	0	0.001
g__Xylanimicrobium	0	0.001
g__Streptosporangium	0	0.001
g__Dechloromonas	0	0.001
g__Candidatus_Rhodoluna	0	0.002
s__Planococcus_maitriensis	0	0.001
g__Paucibacter	0	0.001
g__Psychrilyobacter	0	0.001
g__Candidatus_Azobacteroides	0	0.004
g__Demequina	0	0.002
g__Planococcus	0	0.001
g__Mannheimia	0	0.001
g__Desulfurispora	0	0.001
s__Pseudoclavibacter_bifida	0	0.007
g__Acaryochloris	0	0.001
g__Prochlorococcus	0	0.001
g__Solwaraspora	0	0.001
g__Pseudoclavibacter	0	0.007
g__Thermoanaerobacterium	0	0.001
s__Salinispora_tropica	0	0.001
s__Cupriavidus_gilardii	0	0.001
g__Pandoraea	0	0.001
g__Limnohabitans	0	0.001
g__BSV43	0	0.006
s__Microbacterium_barkeri	0	0.001
g__Thermodesulfovibrio	0	0.001
g__Anaerobiospirillum	0	0.001
g__Dehalococcoides	0	0.001
g__Oxalobacter	0	0.001
s__Novosphingobium_capsulatum	0	0.001
s__Bosea_genosp.	0	0.001
s__Cellulomonas_uda	0	0.001
s__Paenibacillus_amylolyticus	0	0.001
s__Brevibacillus_reuszeri	0	0.001
s__Bacillus_endophyticus	0	0.001
s__Bacillus_thermoamylovorans	0	0.001
s__Clostridium_thermopalmarium	0	0.001
g__Candidatus_Solibacter	0	0.001
g__Anabaena	0	0.003
g__Microcoleus	0	0.001
g__Brachyspira	0	0.001
g__Rickettsia	0	0.003
g__Bosea	0	0.001
g__Roseivirga	0	0.001
g__Hymenobacter	0	0.001
g__Rikenella	0	0.001
g__Euzebya	0	0.003
g__Nonomuraea	0	0.002
g__Pilimelia	0	0.001
g__Kytococcus	0	0.001
g__Coprothermobacter	0	0.004
g__Lutispora	0	0.001
g__YNPFFP6	0	0.001
g__Syntrophomonas	0	0.001
g__Acetobacterium	0	0.002
g__Dehalobacter_Syntrophobotulus	0	0.001
g__Oxobacter	0	0.001
g__02d06	0	0.001
g__vadinHB04	0	0.001

## Sheet: Table 8A
Table S8A. The lists of species groups (SG) with significant differences in species specificity (SS) between Heathy-C and Healthy-S
ID	Healthy-C	Healthy-S	Delta	Lower	Upper	p.value
Unique Species in Healthy-S microbiome
g__Fluviicola	0	0.00232693	-0.00232693	-0.00282621	0.00266932	0.035
s__Bacillus_coagulans	0	0.00465387	-0.00465387	-0.00366716	0.00356705	0.001
Unique Species in Healthy-C microbiome
s__Sphingomonas_wittichii	0.00323415	0	0.00323415	-0.00281338	0.0025981	0
s__Brevundimonas_diminuta	0.00129366	0	0.00129366	-0.00184041	0.0017522	0
s__Bulleidia_moorei	0.0155239	0	0.0155239	-0.00877193	0.00873588	0
s__Bacillus_muralis	0.000646831	0	0.000646831	-0.00118644	0.00122205	0
s__.Prevotella._tannerae	0.00452781	0	0.00452781	-0.00391	0.00370058	0
s__Prevotella_intermedia	0.0148771	0	0.0148771	-0.00601822	0.00579906	0
s__Eggerthella_lenta	0.0362225	0	0.0362225	-0.0113165	0.0108904	0
g__Conchiformibius	0.000646831	0	0.000646831	-0.0012142	0.00118838	0
g__Kingella	0.00129366	0	0.00129366	-0.00178437	0.00172828	0
g__Rhodoferax	0.000646831	0	0.000646831	-0.00118761	0.00122077	0
g__Tepidimonas	0.00129366	0	0.00129366	-0.00172512	0.00171936	0
g__Afifella	0.00323415	0	0.00323415	-0.0030806	0.00312713	0
g__Mesorhizobium	0.00129366	0	0.00129366	-0.00192614	0.00188938	0
g__Sphingopyxis	0.000646831	0	0.000646831	-0.00123422	0.00115926	0
g__Aggregatibacter	0.00452781	0	0.00452781	-0.0034398	0.00351973	0
g__YRC22	0.000646831	0	0.000646831	-0.00120781	0.00119674	0
g__Alkalibacterium	0.00194049	0	0.00194049	-0.00212738	0.0020964	0
g__Anaerofustis	0.00582147	0	0.00582147	-0.00402909	0.0038753	0
g__Natronincola_Anaerovirgula	0.000646831	0	0.000646831	-0.00122446	0.00117407	0
g__Cellulomonas	0.000646831	0	0.000646831	-0.00124077	0.00114861	0
g__Arcanobacterium	0.0284605	0	0.0284605	-0.0115885	0.0114727	0
g__.Eubacterium.	0.0174644	0	0.0174644	-0.00773824	0.00738808	0
g__Eggerthella	0.0362225	0	0.0362225	-0.0115117	0.0111328	0
s__Aggregatibacter_segnis	0.00323415	0	0.00323415	-0.00326216	0.00315927	0
s__Gluconacetobacter_liquefaciens	0.000646831	0	0.000646831	-0.00122244	0.00117697	0
g__Dickeya	0.000646831	0	0.000646831	-0.00122645	0.00117115	0
s__Pediococcus_acidilactici	0.00452781	0	0.00452781	-0.0045751	0.00433267	0
g__Planctomyces	0.000646831	0	0.000646831	-0.00120781	0.00119674	0
g__Mitsuokella	0.00517464	0	0.00517464	-0.00380282	0.00366644	0
s__Enterobacter_cowanii	0.00258732	0	0.00258732	-0.00253721	0.00242785	0
g__HA73	0.00194049	0	0.00194049	-0.00197425	0.00208921	0
g__Dietzia	0.000646831	0	0.000646831	-0.0012294	0.00116673	0
g__Scardovia	0.00646831	0	0.00646831	-0.00405453	0.00407224	0
g__Janibacter	0.00129366	0	0.00129366	-0.00191965	0.00186343	0
s__Selenomonas_noxia	0.00258732	0	0.00258732	-0.00283265	0.00268414	0
g__Dermacoccus	0.000646831	0	0.000646831	-0.00119903	0.00120761	0
g__Trichococcus	0.00129366	0	0.00129366	-0.00189104	0.00181225	0
s__Neisseria_subflava	0.00194049	0	0.00194049	-0.00225788	0.00216664	0
g__Lachnobacterium	0.0206986	0	0.0206986	-0.00992005	0.00971357	0
s__Actinomadura_vinacea	0.00258732	0	0.00258732	-0.00245622	0.00253697	0
s__Clostridium_hiranonis	0.0148771	0	0.0148771	-0.00645009	0.00631513	0
s__Clostridium_butyricum	0.00194049	0	0.00194049	-0.00219666	0.00218517	0
g__Leptonema	0.00129366	0	0.00129366	-0.00175381	0.00169245	0
g__Amycolatopsis	0.000646831	0	0.000646831	-0.00119452	0.00121293	0
g__Carboxydocella	0.00129366	0	0.00129366	-0.00168463	0.00170161	0
g__Sulfobacillus	0.0388098	0	0.0388098	-0.00976877	0.00948688	0
g__Morganella	0.00194049	0	0.00194049	-0.00233482	0.00233383	0
g__Sporosarcina	0.0084088	0	0.0084088	-0.00801187	0.00754965	0
s__Pyramidobacter_piscolens	0.00323415	0	0.00323415	-0.00311625	0.00314438	0
s__Oxalobacter_formigenes	0.00582147	0	0.00582147	-0.00403818	0.00386291	0
s__Staphylococcus_pettenkoferi	0.000646831	0	0.000646831	-0.00118527	0.00122334	0
s__Bacteroides_barnesiae	0.00582147	0	0.00582147	-0.00370959	0.00372543	0
s__Bacteroides_acidifaciens	0.00517464	0	0.00517464	-0.00376534	0.00369942	0
s__Alloiococcus_otitis	0.00194049	0	0.00194049	-0.00208731	0.00210935	0
g__AF12	0.00129366	0	0.00129366	-0.00170171	0.00169525	0
g__PSB.M.3	0.00129366	0	0.00129366	-0.00176584	0.00170999	0
g__cc_115	0.0200517	0	0.0200517	-0.00723763	0.00683731	0
g__Geobacillus	0.00582147	0	0.00582147	-0.00375555	0.00364325	0
g__WH1.8	0.000646831	0	0.000646831	-0.00120781	0.00119674	0
g__Sporotomaculum	0.000646831	0	0.000646831	-0.00116584	0.00124323	0
g__Ethanoligenens	0.000646831	0	0.000646831	-0.00121209	0.00119119	0
g__Sporanaerobacter	0.000646831	0	0.000646831	-0.00121939	0.00118129	0
s__Rhizobium_leguminosarum	0.000646831	0	0.000646831	-0.00120456	0.00120085	0
s__Haererehalobacter_salaria	0.00129366	0	0.00129366	-0.00165781	0.00162468	0
s__Variovorax_paradoxus	0.00129366	0	0.00129366	-0.00174268	0.00167223	0
g__Pseudochrobactrum	0.000646831	0	0.000646831	-0.00120456	0.00120085	0
g__Haererehalobacter	0.00129366	0	0.00129366	-0.00167019	0.00163663	0
g__Abiotrophia	0.00129366	0	0.00129366	-0.00177516	0.00174946	0
g__Weissella	0.00129366	0	0.00129366	-0.0017965	0.00179207	0
s__Vibrio_fortis	0.000646831	0	0.000646831	-0.00122244	0.00117697	0
g__Cardiobacterium	0.000646831	0	0.000646831	-0.0012142	0.00118838	0
g__Schwartzia	0.00129366	0	0.00129366	-0.00179637	0.00173838	0
s__Williamsia_serinedens	0.00258732	0	0.00258732	-0.00261628	0.0025058	0
g__Blvii28	0.0116429	0	0.0116429	-0.00526045	0.00529219	0
g__Williamsia	0.00258732	0	0.00258732	-0.00268807	0.00255026	0
s__Sphingobacterium_faecium	0.000646831	0	0.000646831	-0.00122645	0.00117115	0
g__Rheinheimera	0.000646831	0	0.000646831	-0.00118527	0.00122334	0
g__Candidatus_Blochmannia	0.000646831	0	0.000646831	-0.00122645	0.00117115	0
g__Cloacibacillus	0.00776197	0	0.00776197	-0.00557452	0.00522953	0
g__Anaerovorax	0.00129366	0	0.00129366	-0.00175086	0.00172667	0
s__Treponema_socranskii	0.00129366	0	0.00129366	-0.00180452	0.00174523	0
g__Robiginitalea	0.000646831	0	0.000646831	-0.0012142	0.00118838	0
g__Caloramator	0.00194049	0	0.00194049	-0.00213258	0.00215109	0
s__Megamonas_hypermegale	0.00129366	0	0.00129366	-0.00177998	0.00164479	0
s__Corynebacterium_variabile	0.000646831	0	0.000646831	-0.00123799	0.0011532	0
g__Fructobacillus	0.000646831	0	0.000646831	-0.00121629	0.00118556	0
g__Aquicella	0.000646831	0	0.000646831	-0.00123706	0.00115473	0
g__SAGMEG.1	0.000646831	0	0.000646831	-0.00119903	0.00120761	0
s__Sulfuricurvum_kujiense	0.000646831	0	0.000646831	-0.00122446	0.00117407	0
s__Selenomonas_ruminantium	0.000646831	0	0.000646831	-0.0012142	0.00118838	0
g__Sulfuricurvum	0.000646831	0	0.000646831	-0.00122446	0.00117407	0
g__Acidithiobacillus	0.000646831	0	0.000646831	-0.00122446	0.00117407	0
g__Brochothrix	0.00194049	0	0.00194049	-0.00209577	0.00211433	0
g__Tepidimicrobium	0.000646831	0	0.000646831	-0.00122446	0.00117407	0
s__Rhodococcus_ruber	0.00194049	0	0.00194049	-0.00209504	0.0023016	0
g__Nostoc	0.00129366	0	0.00129366	-0.0017335	0.00168393	0
g__vadinCA02	0.000646831	0	0.000646831	-0.00122744	0.00116968	0
g__Weeksella	0.0226391	0	0.0226391	-0.00735094	0.00754819	0
g__Gracilibacter	0.00194049	0	0.00194049	-0.00211531	0.00219415	0
Enriched Species in Healthy-S microbiome
s__Pseudomonas_fragi	0.00155362	0.0258154	-0.0242618	-0.0148796	0.0136132	0.001
s__Lactobacillus_salivarius	0.0223057	0.181059	-0.158753	-0.0443994	0.041544	0
s__Lactobacillus_coleohominis	0.00356956	0.115259	-0.111689	-0.0221148	0.0228561	0
s__Lactobacillus_delbrueckii	0.149614	0.205244	-0.0556296	-0.0389329	0.0397443	0.004
s__Lactobacillus_zeae	0.14577	0.429866	-0.284096	-0.0403279	0.0392529	0
s__Lactobacillus_iners	0.19369	0.678198	-0.484508	-0.0496321	0.0481995	0
s__Lactobacillus_reuteri	0.144399	0.631606	-0.487208	-0.0739506	0.0714604	0
g__Burkholderia	0.00218621	0.0196165	-0.0174303	-0.0136492	0.0133102	0.003
g__Sphingobium	0.000264463	0.00954657	-0.00928211	-0.00570576	0.00568135	0.002
g__Halomonas	0.000277315	0.0270079	-0.0267306	-0.0129204	0.0123429	0
g__Acinetobacter	0.00702374	0.0300541	-0.0230304	-0.0150742	0.0143776	0.001
g__Ureaplasma	0.0181403	0.123213	-0.105072	-0.0348989	0.033411	0
g__Pseudomonas	0.0163278	0.0479683	-0.0316405	-0.031375	0.028144	0.038
g__Lactobacillus	0.373165	0.566437	-0.193272	-0.0339748	0.0336476	0
s__Lactobacillus_hamsteri	0.00218192	0.0707586	-0.0685767	-0.0171973	0.0170307	0
s__Clostridium_neonatale	0.00268439	0.0244055	-0.0217211	-0.0117641	0.0118113	0.001
g__Salinispora	0.00141722	0.033283	-0.0318657	-0.0167089	0.0157975	0
Enriched Species in Healthy-C microbiome
s__Streptobacillus_moniliformis	0.0174438	0.000529625	0.0169142	-0.00843944	0.00847545	0
s__Akkermansia_muciniphila	0.03368	0.0031403	0.0305397	-0.0126739	0.0121754	0
s__Serratia_marcescens	0.0170087	0.000264855	0.0167438	-0.00846717	0.00851117	0
s__Haemophilus_parainfluenzae	0.0705807	0.00183913	0.0687416	-0.0236666	0.0234349	0
s__Haemophilus_influenzae	0.0267295	0.000113382	0.0266161	-0.0118137	0.0115814	0
s__Campylobacter_ureolyticus	0.194728	0.00163926	0.193088	-0.0304214	0.0293038	0
s__.Eubacterium._biforme	0.03282	0.000140998	0.032679	-0.010579	0.0103878	0
s__.Eubacterium._dolichum	0.0193112	2.81047e-06	0.0193084	-0.00857615	0.00846414	0
s__Desulfosporosinus_meridiei	0.0115694	3.67279e-06	0.0115658	-0.0063459	0.00670372	0
s__Clostridium_perfringens	0.111029	0.001862	0.109167	-0.0221521	0.0226544	0
s__Veillonella_parvula	0.273748	0.00044721	0.273301	-0.0545802	0.0525546	0
s__Veillonella_dispar	0.0989688	0.00250061	0.0964681	-0.0420725	0.0423812	0
s__Faecalibacterium_prausnitzii	0.18055	0.00184769	0.178702	-0.0277424	0.0268354	0
s__Ruminococcus_flavefaciens	0.0302038	3.16291e-05	0.0301722	-0.0102395	0.00959549	0
s__Ruminococcus_bromii	0.0675464	2.22299e-05	0.0675242	-0.0141097	0.0137243	0
s__Peptostreptococcus_anaerobius	0.205646	0.00126814	0.204378	-0.0319617	0.0336491	0
s__Dorea_formicigenerans	0.0830339	8.75053e-05	0.0829464	-0.0156174	0.0149651	0
s__Roseburia_faecis	0.0436487	3.84223e-05	0.0436103	-0.0112433	0.0105392	0
s__.Ruminococcus._gnavus	0.10392	0.000428359	0.103492	-0.0180549	0.0175008	0
s__Blautia_producta	0.0646063	6.9066e-07	0.0646056	-0.0152896	0.0149063	0
s__Blautia_obeum	0.084847	2.91389e-05	0.0848179	-0.0185134	0.0184441	0
s__Coprococcus_eutactus	0.04956	8.76349e-05	0.0494724	-0.0138138	0.0136893	0
s__Staphylococcus_epidermidis	0.271846	0.0438729	0.227973	-0.0695789	0.0686943	0
s__Lactococcus_garvieae	0.017964	7.38822e-05	0.0178901	-0.00783426	0.00780474	0
s__Streptococcus_luteciae	0.109745	0.00970549	0.10004	-0.0283641	0.02795	0
s__Streptococcus_infantis	0.0275332	0.00152763	0.0260056	-0.0111181	0.0112761	0
s__Streptococcus_sobrinus	0.00852166	0.000523631	0.00799803	-0.00596175	0.00599291	0.008
s__Streptococcus_anginosus	0.134731	0.00326737	0.131464	-0.0253712	0.0251871	0
s__Lactobacillus_ruminis	0.00646488	6.16481e-07	0.00646426	-0.00546019	0.00514914	0.001
s__Lactobacillus_helveticus	0.297419	0.0710233	0.226396	-0.0436083	0.0439864	0
s__Capnocytophaga_ochracea	0.0051028	2.42312e-05	0.00507857	-0.00491501	0.00466528	0.02
s__Bacteroides_caccae	0.0762486	0.000976208	0.0752724	-0.0190819	0.0187204	0
s__Bacteroides_plebeius	0.0613828	1.87653e-06	0.061381	-0.0188559	0.0175486	0
s__Bacteroides_fragilis	0.0845371	0.00586027	0.0786768	-0.0201647	0.0190286	0
s__Bacteroides_uniformis	0.0727864	6.76152e-05	0.0727188	-0.0144923	0.0137175	0
s__Bacteroides_ovatus	0.0938973	0.000327682	0.0935696	-0.0185772	0.0182131	0
s__Parabacteroides_distasonis	0.0841649	0.000202183	0.0839628	-0.0165497	0.015524	0
s__Porphyromonas_endodontalis	0.0108847	5.8956e-06	0.0108788	-0.00535337	0.00531242	0
s__Prevotella_nanceiensis	0.20957	0.014429	0.195141	-0.0409446	0.0404463	0
s__Prevotella_pallens	0.007699	4.91048e-05	0.0076499	-0.00488756	0.00458378	0
s__Prevotella_nigrescens	0.150911	0.0124433	0.138468	-0.0405146	0.0372986	0
s__Prevotella_melaninogenica	0.531454	0.00560197	0.525852	-0.0499146	0.0523146	0
s__Prevotella_copri	0.539465	0.0091902	0.530274	-0.052583	0.0524291	0
s__Prevotella_stercorea	0.417951	0.00168871	0.416262	-0.0413105	0.0423009	0
s__Bifidobacterium_longum	0.164848	0.00387642	0.160972	-0.0289882	0.0300628	0
s__Bifidobacterium_bifidum	0.0374953	0.000278803	0.0372165	-0.0107963	0.0105341	0
s__Corynebacterium_kroppenstedtii	0.0824919	0.00412067	0.0783712	-0.0326183	0.0328572	0
s__Brevibacterium_paucivorans	0.0740568	0.00140802	0.0726488	-0.0184009	0.0189158	0
s__Micrococcus_luteus	0.042634	0.000151131	0.0424828	-0.0282533	0.0266905	0
s__Rothia_mucilaginosa	0.0395122	0.00186832	0.0376438	-0.0137137	0.0137025	0
s__Actinomyces_europaeus	0.033001	0.000336803	0.0326642	-0.010959	0.0107132	0
s__Propionibacterium_acnes	0.264593	0.00269107	0.261902	-0.0422028	0.0419446	0
s__Atopobium_rimae	0.0878331	0.000244088	0.0875891	-0.0223262	0.0219838	0
s__Collinsella_stercoris	0.0432545	0.000104	0.0431505	-0.0174191	0.0169098	0
s__Collinsella_aerofaciens	0.163557	0.00177977	0.161777	-0.0243364	0.0236554	0
g__Fusobacterium	0.17716	0.00185268	0.175307	-0.0310304	0.029835	0
g__Leptotrichia	0.0200559	7.22546e-05	0.0199836	-0.0109006	0.0104633	0
g__Sneathia	0.214313	0.0127323	0.201581	-0.0369904	0.0369254	0
g__Desulfovibrio	0.0226305	0.000583269	0.0220473	-0.0106972	0.0105783	0
g__Limnobacter	0.00372476	2.34161e-05	0.00370135	-0.00347286	0.00319382	0.013
g__Aquabacterium	0.00513412	9.11252e-06	0.005125	-0.00638314	0.00605015	0.034
g__Oligella	0.0129585	0.00109181	0.0118667	-0.0096797	0.00926558	0.011
g__Sutterella	0.188091	0.000575174	0.187515	-0.0266598	0.0275814	0
g__Bradyrhizobium	0.0165686	0.000477407	0.0160912	-0.013286	0.0125709	0.001
g__Citrobacter	0.00409021	5.6223e-05	0.00403399	-0.00385372	0.00378357	0.028
g__Erwinia	0.0197314	0.000710392	0.019021	-0.0110488	0.0107075	0
g__Serratia	0.00710416	0.000147902	0.00695625	-0.00550908	0.00531017	0.004
g__Haemophilus	0.0361852	0.00473025	0.0314549	-0.0169689	0.016642	0
g__Mycoplasma	0.0191055	0.00222938	0.0168761	-0.0105971	0.0101405	0
g__Cloacibacterium	0.090442	0.000199034	0.090243	-0.0219382	0.0221459	0
g__.Prevotella.	0.0644751	0.00109447	0.0633807	-0.0256844	0.0244619	0
g__Bacteroides	0.220022	0.0282274	0.191795	-0.0438487	0.0426482	0
g__Paludibacter	0.00434695	0.000186099	0.00416085	-0.00417386	0.00397576	0.034
g__Porphyromonas	0.32824	0.00106483	0.327175	-0.044501	0.0448143	0
g__Bulleidia	0.017155	0.000607034	0.016548	-0.0208996	0.0189761	0.006
g__Turicibacter	0.0193414	2.06097e-05	0.0193207	-0.00696147	0.00706342	0
g__Gemella	0.154246	0.00521	0.149036	-0.0371073	0.0356364	0
g__Exiguobacterium	0.0215715	0.00464679	0.0169247	-0.0115273	0.0114153	0.004
g__Paenibacillus	0.0507008	0.000128287	0.0505725	-0.0132364	0.0134189	0
g__Jeotgalicoccus	0.0252243	0.000277218	0.0249471	-0.0129624	0.0127533	0
g__Leuconostoc	0.0149588	0.00436862	0.0105902	-0.00982773	0.00968625	0.036
g__Granulicatella	0.0631741	0.00450499	0.0586691	-0.0226562	0.0211924	0
g__Facklamia	0.146594	0.00269476	0.143899	-0.0379667	0.03534	0
g__Aerococcus	0.280893	0.0141505	0.266743	-0.0525782	0.0514236	0
g__Fusibacter	0.0353139	0.000131326	0.0351826	-0.0128989	0.0127474	0
g__Mogibacterium	0.0102932	3.15335e-06	0.01029	-0.00695135	0.00644578	0
g__Symbiobacterium	0.0400192	1.22275e-06	0.040018	-0.0102982	0.0100352	0
g__Pseudoramibacter_Eubacterium	0.00617408	0.000463804	0.00571028	-0.00616853	0.00592859	0.048
g__Desulfotomaculum	0.0043314	2.52354e-05	0.00430616	-0.00395157	0.00383522	0.013
g__Peptococcus	0.108793	9.0494e-05	0.108703	-0.0203379	0.0211518	0
g__Anaerotruncus	0.0125195	1.87565e-05	0.0125007	-0.00602004	0.00581763	0
g__Oscillospira	0.114264	0.00231749	0.111947	-0.0233494	0.0224591	0
g__Faecalibacterium	0.162872	0.0002016	0.16267	-0.0247182	0.0240725	0
g__Ruminococcus	0.13838	0.00118348	0.137196	-0.0231906	0.0225142	0
g__Epulopiscium	0.0388818	2.54266e-05	0.0388564	-0.0158334	0.0155383	0
g__Butyrivibrio	0.0333471	0.000452528	0.0328946	-0.0111374	0.0106375	0
g__Anaerostipes	0.0753605	0.000314289	0.0750462	-0.0156534	0.0150545	0
g__Oribacterium	0.00598169	0.000533702	0.00544799	-0.00505771	0.00492607	0.033
g__Roseburia	0.129704	0.000236631	0.129468	-0.0204496	0.0203993	0
g__.Ruminococcus.	0.112632	0.000142225	0.11249	-0.0193255	0.0188475	0
g__Lachnospira	0.0832638	0.000205643	0.0830582	-0.0173602	0.0170512	0
g__Blautia	0.157663	0.00159562	0.156068	-0.0259872	0.0249797	0
g__Shuttleworthia	0.104707	0.000489646	0.104217	-0.0226013	0.0230303	0
g__Moryella	0.094303	0.000842076	0.093461	-0.0257517	0.0269534	0
g__Proteiniclasticum	0.00768379	5.85869e-06	0.00767794	-0.00594654	0.00561103	0
g__Phascolarctobacterium	0.0747893	0.000231038	0.0745582	-0.0183911	0.0179471	0
g__Acidaminococcus	0.044332	9.72432e-05	0.0442348	-0.0129672	0.0124823	0
g__Veillonella	0.178994	0.0137321	0.165262	-0.0465959	0.0455827	0
g__Megasphaera	0.217956	0.00826254	0.209694	-0.0297187	0.0320777	0
g__Dialister	0.593132	0.0105918	0.58254	-0.0555884	0.0578687	0
g__GW.34	0.0987583	0.000173307	0.098585	-0.0172985	0.0177193	0
g__Helcococcus	0.120923	0.00166238	0.119261	-0.0247984	0.0241928	0
g__1.68	0.184544	0.000626933	0.183917	-0.0272175	0.0257459	0
g__ph2	0.0890797	4.83165e-05	0.0890314	-0.0256665	0.0261155	0
g__Parvimonas	0.254042	0.00835575	0.245686	-0.0400915	0.0429497	0
g__WAL_1855D	0.290846	0.00215921	0.288687	-0.0376095	0.0386423	0
g__Finegoldia	0.537618	0.0374523	0.500165	-0.0598706	0.0588683	0
g__Peptoniphilus	0.596244	0.0170035	0.579241	-0.0583684	0.059484	0
g__Anaerococcus	0.607581	0.0131236	0.594458	-0.0570532	0.0555795	0
g__Rhodococcus	0.00981593	5.99602e-05	0.00975597	-0.00512636	0.00544092	0.001
g__Streptomyces	0.0493059	0.00102072	0.0482852	-0.0127119	0.0130809	0
g__Microbacterium	0.016602	0.000588194	0.0160138	-0.0116883	0.0110726	0
g__Micrococcus	0.0349006	0.000405579	0.034495	-0.0107494	0.0105845	0
g__Dermabacter	0.0110215	9.31441e-05	0.0109284	-0.00910124	0.00850415	0
g__Actinobaculum	0.0400259	0.000366486	0.0396595	-0.0188208	0.0187413	0
g__Mobiluncus	0.177136	0.00828921	0.168847	-0.0450418	0.0476467	0
g__Varibaculum	0.185011	0.000588039	0.184423	-0.024691	0.026556	0
g__Bifidobacterium	0.210337	0.0207814	0.189556	-0.040504	0.0408705	0
g__Gardnerella	0.376618	0.105379	0.271239	-0.0513526	0.0523065	0
g__Adlercreutzia	0.0992217	0.000265003	0.0989567	-0.0303788	0.0310223	0
g__Slackia	0.0592541	1.49185e-05	0.0592391	-0.0154638	0.0152291	0
g__Neisseria	0.0267281	0.00154624	0.0251818	-0.0164168	0.0158458	0.001
g__Campylobacter	0.220321	0.00319198	0.217129	-0.0405665	0.0378622	0
g__Trabulsiella	0.00749216	2.02212e-05	0.00747194	-0.00469315	0.00477225	0.001
g__Parabacteroides	0.079109	0.00490214	0.0742068	-0.0211416	0.0207545	0
g__Prevotella	0.776124	0.0254326	0.750692	-0.0707234	0.0706439	0
g__Bacillus	0.224063	0.00578128	0.218282	-0.0346393	0.0345997	0
g__Enterococcus	0.122962	0.0195711	0.103391	-0.0789977	0.0743284	0
g__Lactococcus	0.0208292	0.00036825	0.0204609	-0.00802965	0.00785948	0
g__Streptococcus	0.353803	0.138507	0.215296	-0.101831	0.100485	0
g__Peptostreptococcus	0.0692574	0.000701922	0.0685555	-0.0221955	0.0232885	0
g__Dorea	0.185306	0.000897723	0.184409	-0.0268891	0.0256482	0
g__Coprococcus	0.0915044	0.000881546	0.0906228	-0.0173637	0.0173648	0
g__Clostridium	0.354936	0.0218326	0.333103	-0.0468394	0.0493125	0
g__Brevibacterium	0.0563862	0.00762843	0.0487577	-0.0230261	0.0216702	0
g__Rothia	0.0383491	0.00346411	0.034885	-0.0134885	0.0131799	0
g__Corynebacterium	0.513606	0.0432186	0.470388	-0.0678456	0.0650534	0
g__Actinomyces	0.239255	0.00768968	0.231565	-0.0415818	0.0403602	0
g__Atopobium	0.192875	0.00297929	0.189896	-0.0280107	0.0292908	0
g__Collinsella	0.112723	0.000880447	0.111843	-0.0217779	0.0216484	0
s__Staphylococcus_sciuri	0.0238335	0.0023041	0.0215294	-0.0146081	0.0143994	0
g__Kocuria	0.054249	0.00275626	0.0514927	-0.01613	0.0152882	0
s__Bifidobacterium_animalis	0.0157562	0.00159175	0.0141645	-0.0106804	0.0110638	0.006
s__Bifidobacterium_adolescentis	0.112769	0.00348766	0.109282	-0.0282215	0.0291305	0
s__Corynebacterium_durum	0.100507	0.000649293	0.0998581	-0.0353653	0.0354115	0
s__Brevibacterium_aureum	0.00436874	4.08753e-05	0.00432787	-0.00433541	0.00418858	0.036
s__.Ruminococcus._torques	0.0699719	0.000118378	0.0698535	-0.0157615	0.0153267	0
s__Streptococcus_alactolyticus	0.0336835	0.000207404	0.0334761	-0.010948	0.0107141	0
g__Megamonas	0.0122617	3.98385e-06	0.0122577	-0.00806588	0.00751084	0
g__Gallicola	0.0728155	0.00171822	0.0710973	-0.0177135	0.0165913	0
s__Anoxybacillus_kestanbolensis	0.0865558	0.000554447	0.0860014	-0.0279936	0.0269803	0
g__Anoxybacillus	0.0635181	0.000922317	0.0625958	-0.0137331	0.0137189	0
s__Bifidobacterium_pseudolongum	0.0713736	0.00104318	0.0703304	-0.018296	0.0193561	0
g__Succiniclasticum	0.0121153	0.000110795	0.0120045	-0.00620248	0.0060968	0
s__Kocuria_palustris	0.0172175	0.000524616	0.0166928	-0.00778374	0.00785789	0
s__Kocuria_rhizophila	0.037813	0.000554031	0.037259	-0.011132	0.0113723	0
g__Allobaculum	0.0718408	0.000199006	0.0716418	-0.01492	0.0144009	0
g__Bilophila	0.0445449	9.42017e-06	0.0445355	-0.0113701	0.010531	0
s__Corynebacterium_stationis	0.00579053	6.18446e-06	0.00578435	-0.00420192	0.00393107	0.003
g__Odoribacter	0.0560091	8.38816e-05	0.0559253	-0.0134892	0.0129889	0
g__Catenibacterium	0.031923	0.000112724	0.0318103	-0.0133576	0.0132086	0
s__Nocardiopsis_exhalans	0.0247694	0.000124096	0.0246453	-0.00800166	0.00821564	0
g__Yersinia	0.0048702	3.42251e-05	0.00483598	-0.00420343	0.00413852	0.017
g__Agromyces	0.0104101	6.2004e-05	0.0103481	-0.00544109	0.00539327	0
s__Streptococcus_agalactiae	0.0348116	4.99771e-05	0.0347616	-0.0102701	0.0103369	0
g__Pyramidobacter	0.119603	8.78396e-07	0.119603	-0.0190389	0.0198019	0
s__Plesiomonas_shigelloides	0.0034341	6.69842e-05	0.00336712	-0.00325454	0.00322099	0.034
g__Chryseobacterium	0.0956796	0.000160138	0.0955194	-0.0231959	0.0235982	0
s__Prevotella_ruminicola	0.00915972	3.25413e-05	0.00912718	-0.00500923	0.00495052	0
s__Leuconostoc_mesenteroides	0.0108467	7.95642e-05	0.0107672	-0.00594929	0.00587897	0
s__Rothia_aeria	0.00913395	0.00100289	0.00813106	-0.00678648	0.00657535	0.017
g__Paraprevotella	0.0334947	4.85957e-06	0.0334898	-0.010848	0.0107957	0
g__Sarcina	0.0095868	6.93465e-06	0.00957986	-0.00570704	0.00556038	0
g__Brachybacterium	0.0072291	7.98731e-05	0.00714923	-0.00482185	0.00467937	0.001
s__Desulfovibrio_D168	0.00934637	8.53995e-05	0.00926097	-0.00779445	0.00788741	0.001
s__Bacteroides_eggerthii	0.0664861	2.45157e-05	0.0664616	-0.015298	0.0148424	0
s__Bacteroides_coprophilus	0.0104719	5.54689e-05	0.0104164	-0.00697922	0.00669596	0
s__Oscillospira_guilliermondii	0.0400864	0.00013543	0.039951	-0.01132	0.0108572	0
g__Butyricimonas	0.0337489	0.000921785	0.0328271	-0.0119539	0.0120276	0
g__Coprobacillus	0.0315844	8.09691e-06	0.0315763	-0.0102674	0.0100645	0
g__Dehalobacterium	0.027547	5.57803e-06	0.0275414	-0.0087919	0.00837646	0
g__Methanobrevibacter	0.0170469	0.00052306	0.0165238	-0.00779728	0.00732175	0
s__Bifidobacterium_thermacidophilum	0.0102163	1.49522e-05	0.0102013	-0.00654129	0.0065955	0
s__Lysinibacillus_boronitolerans	0.0268874	4.18874e-05	0.0268455	-0.013527	0.0134276	0
g__Tepidibacter	0.00762939	9.93606e-06	0.00761946	-0.00466917	0.00466216	0
g__Caldicoprobacter	0.00341753	6.94691e-05	0.00334806	-0.0032963	0.00325282	0.037
g__Brevibacillus	0.0177831	0.000243102	0.01754	-0.00740764	0.00706352	0
g__Trueperella	0.0108839	0.000113776	0.0107701	-0.00619212	0.00591651	0
s__Coprobacillus_cateniformis	0.0126801	2.30675e-05	0.0126571	-0.00665231	0.00649058	0
g__Lautropia	0.00444545	1.05817e-05	0.00443487	-0.00447809	0.00424632	0.008
g__Holdemania	0.0102144	1.51674e-05	0.0101992	-0.00610403	0.00596916	0
g__Christensenella	0.00586922	5.38796e-05	0.00581534	-0.0041092	0.00388739	0.001
g__Clostridiisalibacter	0.00645354	0.000294187	0.00615935	-0.00496644	0.00474288	0.009
g__Verminephrobacter	0.00425985	6.8857e-05	0.00419099	-0.00391423	0.00356076	0.03
g__Buchnera	0.00492528	2.80336e-05	0.00489725	-0.00587728	0.00554351	0.016

## Sheet: Table S8B
Table S8B. The lists of species groups (SG) with significant differences in species specificity (SS) between BV-C and BV-S
ID	BV-C	BV-S	Delta	Lower	Upper	p.value
Unique Species in BV-C microbiome
s__Sphingomonas_wittichii	0.000614628	0	0.000614628	-0.00109755	0.00107784	0
s__Sphingomonas_yabuuchiae	0.000614628	0	0.000614628	-0.00109755	0.00107784	0
s__Methylobacterium_mesophilicum	0.000614628	0	0.000614628	-0.00109755	0.00107784	0
s__Methylobacterium_hispanicum	0.00122926	0	0.00122926	-0.00166861	0.00161881	0
s__Trabulsiella_farmeri	0.00491703	0	0.00491703	-0.00353647	0.00358561	0
s__Salmonella_enterica	0.00983405	0	0.00983405	-0.00500301	0.00504348	0
s__Campylobacter_rectus	0.00122926	0	0.00122926	-0.00169048	0.00163435	0
s__.Eubacterium._dolichum	0.00737554	0	0.00737554	-0.00654732	0.00613176	0
s__Bulleidia_p.1630.c5	0.0368777	0	0.0368777	-0.0096773	0.00995526	0
s__Desulfosporosinus_meridiei	0.0135218	0	0.0135218	-0.00589351	0.00590649	0
s__Ruminococcus_flavefaciens	0.00983405	0	0.00983405	-0.00487257	0.00469817	0
s__Roseburia_faecis	0.0153657	0	0.0153657	-0.00617982	0.00604962	0
s__Bacillus_muralis	0.00184388	0	0.00184388	-0.00202776	0.00202208	0
s__Lactococcus_garvieae	0.00307314	0	0.00307314	-0.00270638	0.00260962	0
s__Streptococcus_sobrinus	0.00614628	0	0.00614628	-0.00373222	0.00362212	0
s__.Prevotella._tannerae	0.00676091	0	0.00676091	-0.00418354	0.00426425	0
s__Bacteroides_plebeius	0.0116779	0	0.0116779	-0.00597254	0.00570491	0
s__Parabacteroides_distasonis	0.0227412	0	0.0227412	-0.00833348	0.00790786	0
s__Prevotella_intermedia	0.021512	0	0.021512	-0.0175557	0.0161764	0
s__Brevibacterium_casei	0.0043024	0	0.0043024	-0.00296851	0.00299482	0
s__Eggerthella_lenta	0.00860479	0	0.00860479	-0.00476227	0.0045762	0
g__Chlamydia	0.00553165	0	0.00553165	-0.00356461	0.00350988	0
g__Cetobacterium	0.00122926	0	0.00122926	-0.00170406	0.00170001	0
g__Desulfovibrio	0.021512	0	0.021512	-0.00706014	0.00705814	0
g__Desulfococcus	0.00245851	0	0.00245851	-0.00254575	0.00245908	0
g__Conchiformibius	0.000614628	0	0.000614628	-0.00107279	0.00111341	0
g__Kingella	0.000614628	0	0.000614628	-0.00108511	0.00109669	0
g__Comamonas	0.00184388	0	0.00184388	-0.00228986	0.0020142	0
g__Limnobacter	0.00245851	0	0.00245851	-0.00270578	0.00240394	0
g__Rhodoferax	0.000614628	0	0.000614628	-0.00108603	0.00109537	0
g__Rubrivivax	0.000614628	0	0.000614628	-0.00109321	0.00108467	0
g__Curvibacter	0.000614628	0	0.000614628	-0.00110094	0.00107229	0
g__Tepidimonas	0.00614628	0	0.00614628	-0.00459816	0.00461079	0
g__Octadecabacter	0.00122926	0	0.00122926	-0.00159627	0.00152241	0
g__Hyphomicrobium	0.000614628	0	0.000614628	-0.00110261	0.00106949	0
g__Alcanivorax	0.000614628	0	0.000614628	-0.00109755	0.00107784	0
g__Gluconacetobacter	0.00184388	0	0.00184388	-0.00203183	0.00202487	0
g__Providencia	0.00307314	0	0.00307314	-0.0026634	0.00270651	0
g__Citrobacter	0.00491703	0	0.00491703	-0.00340707	0.00341824	0
g__Salmonella	0.00676091	0	0.00676091	-0.00400465	0.00404938	0
g__Aggregatibacter	0.00553165	0	0.00553165	-0.00430567	0.0042396	0
g__Wautersiella	0.000614628	0	0.000614628	-0.00107762	0.00110707	0
g__Pedobacter	0.00184388	0	0.00184388	-0.00196293	0.00196571	0
g__CF231	0.000614628	0	0.000614628	-0.00111606	0.00104497	0
g__YRC22	0.00614628	0	0.00614628	-0.00365599	0.00362341	0
g__Paludibacter	0.0141364	0	0.0141364	-0.0078449	0.00790805	0
g__Tannerella	0.00245851	0	0.00245851	-0.00285821	0.00269733	0
g__Turicibacter	0.0043024	0	0.0043024	-0.00309696	0.00303623	0
g__Alkalibacterium	0.00122926	0	0.00122926	-0.00155673	0.00161839	0
g__NP25	0.00184388	0	0.00184388	-0.00190884	0.0018834	0
g__Fusibacter	0.0178242	0	0.0178242	-0.00679252	0.00672997	0
g__Symbiobacterium	0.00860479	0	0.00860479	-0.00431745	0.00440153	0
g__Anaerofustis	0.00307314	0	0.00307314	-0.00276586	0.0027028	0
g__Desulfotomaculum	0.0104487	0	0.0104487	-0.00470816	0.00476975	0
g__Anaerotruncus	0.00307314	0	0.00307314	-0.00290866	0.00280012	0
g__Epulopiscium	0.00983405	0	0.00983405	-0.00477675	0.00471783	0
g__Oribacterium	0.00676091	0	0.00676091	-0.00482688	0.00476355	0
g__GW.34	0.00614628	0	0.00614628	-0.0036619	0.00351766	0
g__Cellulomonas	0.0043024	0	0.0043024	-0.00296662	0.00322126	0
g__Roseomonas	0.00122926	0	0.00122926	-0.00163543	0.00157583	0
g__Trabulsiella	0.00799017	0	0.00799017	-0.00477943	0.00472577	0
g__Actinobacillus	0.00245851	0	0.00245851	-0.00218156	0.00225844	0
g__Chitinophaga	0.00122926	0	0.00122926	-0.00172398	0.00174359	0
g__Eggerthella	0.00122926	0	0.00122926	-0.00166677	0.00171789	0
s__Bifidobacterium_animalis	0.021512	0	0.021512	-0.0091054	0.00913423	0
g__Anoxybacillus	0.00921942	0	0.00921942	-0.00515412	0.00511573	0
s__Serratia_symbiotica	0.00245851	0	0.00245851	-0.00249648	0.00237709	0
s__Aggregatibacter_segnis	0.00307314	0	0.00307314	-0.0028957	0.00281551	0
g__Bilophila	0.00799017	0	0.00799017	-0.00430665	0.00410868	0
s__Corynebacterium_stationis	0.000614628	0	0.000614628	-0.00109755	0.00107784	0
g__Eikenella	0.000614628	0	0.000614628	-0.00109755	0.00107784	0
g__Plesiomonas	0.00184388	0	0.00184388	-0.00195875	0.00185799	0
g__Yersinia	0.00307314	0	0.00307314	-0.00256569	0.00245815	0
g__Nocardiopsis	0.0104487	0	0.0104487	-0.00459242	0.00468297	0
s__Streptococcus_agalactiae	0.00737554	0	0.00737554	-0.00382326	0.00394154	0
s__Paracoccus_marcusii	0.00122926	0	0.00122926	-0.00175343	0.00166398	0
s__Gluconacetobacter_liquefaciens	0.00122926	0	0.00122926	-0.0016079	0.00154888	0
s__Plesiomonas_shigelloides	0.00184388	0	0.00184388	-0.00195609	0.00191271	0
s__Erwinia_dispersa	0.00184388	0	0.00184388	-0.00194838	0.00190719	0
g__Marinobacter	0.000614628	0	0.000614628	-0.00108327	0.00109931	0
g__Dickeya	0.000614628	0	0.000614628	-0.00109582	0.00108059	0
g__Salinibacterium	0.00122926	0	0.00122926	-0.00160197	0.00160495	0
s__Pediococcus_acidilactici	0.0043024	0	0.0043024	-0.00333288	0.00321909	0
g__Planctomyces	0.00184388	0	0.00184388	-0.00189736	0.00184859	0
s__Enterobacter_cowanii	0.00184388	0	0.00184388	-0.00195142	0.0019058	0
g__Dietzia	0.000614628	0	0.000614628	-0.00109755	0.00107784	0
s__Prevotella_ruminicola	0.00307314	0	0.00307314	-0.00325459	0.00303746	0
g__Vibrio	0.00122926	0	0.00122926	-0.00163931	0.0016532	0
s__Cetobacterium_somerae	0.00122926	0	0.00122926	-0.00157058	0.00157799	0
g__Succinivibrio	0.00737554	0	0.00737554	-0.00509793	0.00485152	0
g__Paraprevotella	0.0110633	0	0.0110633	-0.00581709	0.00563307	0
g__Janibacter	0.00122926	0	0.00122926	-0.00171725	0.00163146	0
g__Friedmanniella	0.0043024	0	0.0043024	-0.00432427	0.00402468	0
g__Desemzia	0.00184388	0	0.00184388	-0.00189531	0.00189604	0
g__Dermacoccus	0.00122926	0	0.00122926	-0.00161015	0.00162445	0
g__Trichococcus	0.000614628	0	0.000614628	-0.00109496	0.00108195	0
s__Desulfovibrio_D168	0.0104487	0	0.0104487	-0.00521547	0.00509977	0
s__Neisseria_subflava	0.000614628	0	0.000614628	-0.00107666	0.00110834	0
s__Bacteroides_eggerthii	0.0043024	0	0.0043024	-0.00304121	0.00296593	0
s__Bacteroides_coprophilus	0.00368777	0	0.00368777	-0.00338933	0.0031958	0
s__Oscillospira_guilliermondii	0.00614628	0	0.00614628	-0.00388996	0.00375323	0
g__Bdellovibrio	0.00553165	0	0.00553165	-0.00361971	0.00360813	0
g__Butyricimonas	0.00983405	0	0.00983405	-0.00509243	0.00492441	0
g__Coprobacillus	0.0110633	0	0.0110633	-0.00541066	0.00530029	0
g__Dehalobacterium	0.00368777	0	0.00368777	-0.00288404	0.00285041	0
g__Lachnobacterium	0.00368777	0	0.00368777	-0.00287767	0.00281968	0
g__Methanobrevibacter	0.0122926	0	0.0122926	-0.00588936	0.00579189	0
s__Clostridium_hiranonis	0.00184388	0	0.00184388	-0.00195607	0.00192242	0
s__Bacillus_flexus	0.00307314	0	0.00307314	-0.00246415	0.0024752	0
g__CM44	0.00860479	0	0.00860479	-0.00418684	0.00431286	0
g__Photorhabdus	0.00184388	0	0.00184388	-0.00204688	0.00196293	0
g__Carboxydocella	0.00860479	0	0.00860479	-0.00424759	0.00427503	0
g__Tepidibacter	0.00553165	0	0.00553165	-0.00369817	0.00363268	0
g__Sulfobacillus	0.00799017	0	0.00799017	-0.00412751	0.00427448	0
g__Catonella	0.00245851	0	0.00245851	-0.00215096	0.00215948	0
g__Brevibacillus	0.00983405	0	0.00983405	-0.00446095	0.00460758	0
s__Morganella_morganii	0.00122926	0	0.00122926	-0.00161412	0.00157145	0
g__Morganella	0.00184388	0	0.00184388	-0.00206247	0.00200705	0
g__Sporosarcina	0.00245851	0	0.00245851	-0.00221211	0.00227446	0
s__Acinetobacter_schindleri	0.000614628	0	0.000614628	-0.00108694	0.00109405	0
g__Mycobacterium	0.00184388	0	0.00184388	-0.00190398	0.0018314	0
s__Pseudomonas_nitroreducens	0.000614628	0	0.000614628	-0.00105765	0.00113178	0
s__Rhodobacter_sphaeroides	0.00307314	0	0.00307314	-0.00262305	0.00254791	0
s__Erwinia_toletana	0.000614628	0	0.000614628	-0.00108694	0.00109405	0
g__Rhodobacter	0.00368777	0	0.00368777	-0.00290741	0.00278873	0
g__Afipia	0.00307314	0	0.00307314	-0.00247671	0.0026141	0
s__Oxalobacter_formigenes	0.000614628	0	0.000614628	-0.00111606	0.00104497	0
s__Staphylococcus_pettenkoferi	0.000614628	0	0.000614628	-0.00107857	0.00110578	0
g__Phycicoccus	0.000614628	0	0.000614628	-0.00107857	0.00110578	0
s__Bacteroides_barnesiae	0.00122926	0	0.00122926	-0.00159329	0.00154526	0
s__Bacteroides_acidifaciens	0.00307314	0	0.00307314	-0.00255341	0.00252367	0
s__Coprobacillus_cateniformis	0.00676091	0	0.00676091	-0.00406721	0.00397367	0
s__Jeotgalicoccus_psychrophilus	0.000614628	0	0.000614628	-0.00110751	0.00106099	0
s__Alloiococcus_otitis	0.00184388	0	0.00184388	-0.00191379	0.00189174	0
s__Lactobacillus_acidipiscis	0.000614628	0	0.000614628	-0.00109755	0.00107784	0
g__Synergistes	0.00122926	0	0.00122926	-0.00156377	0.00156802	0
g__Leptolyngbya	0.000614628	0	0.000614628	-0.00109496	0.00108195	0
g__Bacteriovorax	0.000614628	0	0.000614628	-0.00109496	0.00108195	0
g__Lautropia	0.00307314	0	0.00307314	-0.00248344	0.00243327	0
g__AF12	0.000614628	0	0.000614628	-0.00109755	0.00107784	0
g__Dysgonomonas	0.00184388	0	0.00184388	-0.00191867	0.00188441	0
g__Rubrobacter	0.00184388	0	0.00184388	-0.00183876	0.00190947	0
g__PSB.M.3	0.000614628	0	0.000614628	-0.00109755	0.00107784	0
g__cc_115	0.000614628	0	0.000614628	-0.00109755	0.00107784	0
g__Holdemania	0.0043024	0	0.0043024	-0.00297226	0.00299668	0
g__RFN20	0.00799017	0	0.00799017	-0.00410333	0.00413282	0
g__Geobacillus	0.00799017	0	0.00799017	-0.00405044	0.00402948	0
g__Halanaerobium	0.000614628	0	0.000614628	-0.00107857	0.00110578	0
g__Christensenella	0.000614628	0	0.000614628	-0.00109755	0.00107784	0
g__WH1.8	0.00122926	0	0.00122926	-0.00164632	0.00159127	0
g__Desulfitobacter	0.000614628	0	0.000614628	-0.00109496	0.00108195	0
g__Sporotomaculum	0.00368777	0	0.00368777	-0.00261352	0.00263156	0
g__Ethanoligenens	0.00184388	0	0.00184388	-0.00194637	0.00191062	0
g__Clostridiisalibacter	0.00491703	0	0.00491703	-0.00336112	0.00333066	0
g__Sporanaerobacter	0.000614628	0	0.000614628	-0.00109755	0.00107784	0
g__Anaeromusa	0.00614628	0	0.00614628	-0.00354548	0.00352165	0
g__Sporomusa	0.00921942	0	0.00921942	-0.00453118	0.00460752	0
s__Roseomonas_mucosa	0.00245851	0	0.00245851	-0.00242696	0.00228443	0
s__Methylobacterium_organophilum	0.000614628	0	0.000614628	-0.00109755	0.00107784	0
s__Methylobacterium_komagatae	0.000614628	0	0.000614628	-0.00109755	0.00107784	0
s__Brenneria_quercina	0.00184388	0	0.00184388	-0.00186296	0.00190326	0
s__Mitsuaria_chitosanitabida	0.000614628	0	0.000614628	-0.00109755	0.00107784	0
s__.Eubacterium._cylindroides	0.000614628	0	0.000614628	-0.00109144	0.00108737	0
s__Carnobacterium_viridans	0.00122926	0	0.00122926	-0.00156727	0.00162772	0
g__Dolichospermum	0.00122926	0	0.00122926	-0.00150722	0.00157413	0
g__Caldilinea	0.00245851	0	0.00245851	-0.0021838	0.00224903	0
g__TG5	0.000614628	0	0.000614628	-0.00109925	0.00107508	0
g__Sphaerochaeta	0.0043024	0	0.0043024	-0.00281567	0.00288085	0
g__Candidatus_Accumulibacter	0.000614628	0	0.000614628	-0.00109582	0.00108059	0
g__Mitsuaria	0.000614628	0	0.000614628	-0.00109755	0.00107784	0
g__Acidiphilium	0.00307314	0	0.00307314	-0.00247039	0.0026221	0
g__Moritella	0.00184388	0	0.00184388	-0.00187216	0.00195283	0
g__Alteromonas	0.00799017	0	0.00799017	-0.00417732	0.00431367	0
g__Brenneria	0.00184388	0	0.00184388	-0.00184749	0.00189929	0
g__Candidatus_Phytoplasma	0.00184388	0	0.00184388	-0.00199776	0.00202209	0
g__Asteroleplasma	0.00184388	0	0.00184388	-0.00199732	0.00204771	0
g__Desulfosporosinus	0.00307314	0	0.00307314	-0.00243412	0.00253462	0
g__Pseudobutyrivibrio	0.00245851	0	0.00245851	-0.00263401	0.00247112	0
g__Tissierella_Soehngenia	0.00307314	0	0.00307314	-0.0024689	0.00252593	0
g__Couchioplanes	0.000614628	0	0.000614628	-0.00106585	0.0011221	0
g__Gordonia	0.00245851	0	0.00245851	-0.00213649	0.00220165	0
g__Georgenia	0.000614628	0	0.000614628	-0.00109582	0.00108059	0
g__Leucobacter	0.000614628	0	0.000614628	-0.00110094	0.00107229	0
g__Variovorax	0.000614628	0	0.000614628	-0.00108511	0.00109669	0
s__Clostridium_stercorarium	0.0251998	0	0.0251998	-0.00762911	0.00742349	0
g__Chroococcidiopsis	0.000614628	0	0.000614628	-0.00108327	0.00109931	0
g__Xylanimicrobium	0.000614628	0	0.000614628	-0.00109755	0.00107784	0
g__Streptosporangium	0.000614628	0	0.000614628	-0.0010984	0.00107646	0
g__Dechloromonas	0.00122926	0	0.00122926	-0.00155513	0.00156625	0
s__Planococcus_maitriensis	0.000614628	0	0.000614628	-0.00109496	0.00108195	0
g__Paucibacter	0.000614628	0	0.000614628	-0.00109496	0.00108195	0
g__Psychrilyobacter	0.000614628	0	0.000614628	-0.00109496	0.00108195	0
g__Candidatus_Azobacteroides	0.0043024	0	0.0043024	-0.00295333	0.00287441	0
g__Demequina	0.00184388	0	0.00184388	-0.00202452	0.00197078	0
g__Planococcus	0.000614628	0	0.000614628	-0.00109496	0.00108195	0
g__Mannheimia	0.000614628	0	0.000614628	-0.00108511	0.00109669	0
g__Desulfurispora	0.000614628	0	0.000614628	-0.00109496	0.00108195	0
g__Acaryochloris	0.000614628	0	0.000614628	-0.00109496	0.00108195	0
g__Prochlorococcus	0.000614628	0	0.000614628	-0.00106984	0.00111716	0
g__Solwaraspora	0.000614628	0	0.000614628	-0.0010757	0.00110962	0
g__Thermoanaerobacterium	0.000614628	0	0.000614628	-0.00109582	0.00108059	0
s__Salinispora_tropica	0.000614628	0	0.000614628	-0.00112477	0.00102686	0
s__Cupriavidus_gilardii	0.000614628	0	0.000614628	-0.00112477	0.00102686	0
g__Pandoraea	0.000614628	0	0.000614628	-0.00108511	0.00109669	0
g__Limnohabitans	0.000614628	0	0.000614628	-0.00112477	0.00102686	0
g__BSV43	0.00614628	0	0.00614628	-0.0033513	0.00353719	0
s__Microbacterium_barkeri	0.000614628	0	0.000614628	-0.00108603	0.00109537	0
g__Thermodesulfovibrio	0.000614628	0	0.000614628	-0.00107952	0.0011045	0
g__Anaerobiospirillum	0.000614628	0	0.000614628	-0.00108603	0.00109537	0
g__Dehalococcoides	0.000614628	0	0.000614628	-0.00109055	0.00108872	0
g__Oxalobacter	0.000614628	0	0.000614628	-0.00111606	0.00104497	0
s__Novosphingobium_capsulatum	0.000614628	0	0.000614628	-0.00110751	0.00106099	0
s__Bosea_genosp.	0.000614628	0	0.000614628	-0.00109496	0.00108195	0
s__Cellulomonas_uda	0.000614628	0	0.000614628	-0.00110261	0.00106949	0
s__Paenibacillus_amylolyticus	0.000614628	0	0.000614628	-0.00109496	0.00108195	0
s__Brevibacillus_reuszeri	0.00122926	0	0.00122926	-0.00155975	0.0015264	0
s__Bacillus_endophyticus	0.000614628	0	0.000614628	-0.00109582	0.00108059	0
s__Bacillus_thermoamylovorans	0.00122926	0	0.00122926	-0.00157667	0.0015092	0
s__Clostridium_thermopalmarium	0.000614628	0	0.000614628	-0.00109496	0.00108195	0
g__Candidatus_Solibacter	0.000614628	0	0.000614628	-0.00108603	0.00109537	0
g__Anabaena	0.00307314	0	0.00307314	-0.00250912	0.00251223	0
g__Microcoleus	0.000614628	0	0.000614628	-0.00109496	0.00108195	0
g__Brachyspira	0.000614628	0	0.000614628	-0.00109755	0.00107784	0
g__Rickettsia	0.00307314	0	0.00307314	-0.00248367	0.00242695	0
g__Bosea	0.000614628	0	0.000614628	-0.00109496	0.00108195	0
g__Roseivirga	0.00122926	0	0.00122926	-0.00160787	0.00151769	0
g__Hymenobacter	0.00122926	0	0.00122926	-0.00156491	0.00152844	0
g__Rikenella	0.000614628	0	0.000614628	-0.00109755	0.00107784	0
g__Euzebya	0.00307314	0	0.00307314	-0.0024068	0.00241268	0
g__Nonomuraea	0.00184388	0	0.00184388	-0.00187994	0.00197838	0
g__Pilimelia	0.000614628	0	0.000614628	-0.00109496	0.00108195	0
g__Kytococcus	0.00122926	0	0.00122926	-0.00162554	0.00158754	0
g__Coprothermobacter	0.0043024	0	0.0043024	-0.00282293	0.00282781	0
g__Lutispora	0.000614628	0	0.000614628	-0.00109496	0.00108195	0
g__YNPFFP6	0.000614628	0	0.000614628	-0.00109755	0.00107784	0
g__Syntrophomonas	0.00122926	0	0.00122926	-0.00155996	0.00152571	0
g__Acetobacterium	0.00245851	0	0.00245851	-0.00227617	0.00216372	0
g__Dehalobacter_Syntrophobotulus	0.000614628	0	0.000614628	-0.00109755	0.00107784	0
g__Oxobacter	0.000614628	0	0.000614628	-0.00109755	0.00107784	0
g__02d06	0.000614628	0	0.000614628	-0.00109496	0.00108195	0
g__vadinHB04	0.000614628	0	0.000614628	-0.00107377	0.00111215	0
Enriched Species in BV-S microbiome
s__Lactobacillus_agilis	0.000597043	0.00607328	-0.00547624	-0.00525871	0.00546603	0.046
s__Lactobacillus_salivarius	0.0184273	0.0561537	-0.0377263	-0.0416292	0.0380108	0.036
s__Lactobacillus_delbrueckii	0.0491927	0.255346	-0.206153	-0.0332721	0.0325124	0
s__Lactobacillus_zeae	0.0838986	0.475254	-0.391355	-0.0459564	0.0441106	0
s__Lactobacillus_helveticus	0.0927236	0.182442	-0.0897183	-0.0351345	0.0344762	0
s__Lactobacillus_iners	0.275676	0.607776	-0.3321	-0.039715	0.039442	0
s__Lactobacillus_mucosae	0.167135	0.33766	-0.170525	-0.0479905	0.0473174	0
s__Lactobacillus_reuteri	0.136604	0.545494	-0.40889	-0.0713654	0.0731468	0
g__Lactobacillus	0.295118	0.604118	-0.309	-0.0839315	0.0821292	0
s__Lactobacillus_hamsteri	0.00526931	0.0727205	-0.0674512	-0.0179532	0.0170671	0
Enriched Species in BV-C microbiome
s__Streptobacillus_moniliformis	0.0519165	9.43181e-06	0.0519071	-0.0104668	0.0107478	0
s__Akkermansia_muciniphila	0.0636874	9.02877e-05	0.0635971	-0.0115237	0.0117222	0
s__Bradyrhizobium_elkanii	0.0152056	0.00253711	0.0126684	-0.013976	0.0133667	0.041
s__Serratia_marcescens	0.0258322	4.53875e-05	0.0257868	-0.0107005	0.010342	0
s__Haemophilus_parainfluenzae	0.0592174	0.00318099	0.0560364	-0.0184889	0.0179194	0
s__Haemophilus_influenzae	0.0228247	8.00006e-05	0.0227447	-0.0115988	0.0112441	0
s__Acidovorax_caeni	0.00508546	4.05335e-05	0.00504493	-0.00343397	0.003527	0.003
s__Neisseria_cinerea	0.00914807	3.88898e-06	0.00914418	-0.00571149	0.00578476	0
s__Campylobacter_ureolyticus	0.0773012	0.00836354	0.0689376	-0.022546	0.0215953	0
s__.Eubacterium._biforme	0.0209971	0.000102607	0.0208945	-0.007784	0.00781592	0
s__Bulleidia_moorei	0.0227632	2.55023e-05	0.0227377	-0.00872607	0.00853867	0
s__Clostridium_perfringens	0.0993505	0.000974527	0.0983759	-0.0182628	0.0181279	0
s__Veillonella_parvula	0.194467	0.026115	0.168352	-0.0533226	0.0521111	0
s__Veillonella_dispar	0.124767	0.00545568	0.119312	-0.0240339	0.023912	0
s__Faecalibacterium_prausnitzii	0.0569616	0.000930831	0.0560307	-0.0168113	0.0163798	0
s__Ruminococcus_bromii	0.0126277	2.1763e-05	0.0126059	-0.00711927	0.00679686	0
s__Peptostreptococcus_anaerobius	0.229446	0.0111236	0.218323	-0.0358476	0.0352456	0
s__Dorea_formicigenerans	0.0192465	3.23126e-05	0.0192142	-0.00705375	0.00672902	0
s__.Ruminococcus._gnavus	0.0273702	0.00116693	0.0262032	-0.0142618	0.013582	0
s__Blautia_producta	0.0110328	0.000330977	0.0107018	-0.00688275	0.00694085	0
s__Blautia_obeum	0.0195146	3.80593e-05	0.0194766	-0.00767989	0.00743011	0
s__Coprococcus_eutactus	0.0268938	2.77787e-05	0.026866	-0.00789724	0.00826272	0
s__Staphylococcus_epidermidis	0.172167	0.0579632	0.114204	-0.0630145	0.0615931	0
s__Staphylococcus_aureus	0.0660328	0.0116928	0.05434	-0.0350919	0.0328012	0
s__Streptococcus_luteciae	0.076789	0.000974027	0.075815	-0.0195978	0.0206568	0
s__Streptococcus_infantis	0.0382032	0.001045	0.0371582	-0.0114739	0.0112725	0
s__Streptococcus_anginosus	0.147669	0.0122888	0.13538	-0.0323233	0.0312642	0
s__Bacteroides_caccae	0.0221454	9.97339e-05	0.0220457	-0.0101946	0.00958257	0
s__Bacteroides_fragilis	0.0413508	0.00191793	0.0394329	-0.0138267	0.0135704	0
s__Bacteroides_uniformis	0.015168	1.93942e-05	0.0151486	-0.00842188	0.00790708	0
s__Bacteroides_ovatus	0.0315189	0.000101203	0.0314177	-0.0110504	0.0106309	0
s__Porphyromonas_endodontalis	0.00988642	2.7041e-05	0.00985938	-0.00817113	0.0080858	0
s__Prevotella_nanceiensis	0.35563	0.00816047	0.34747	-0.0490359	0.0478447	0
s__Prevotella_pallens	0.0408094	1.1847e-05	0.0407975	-0.010309	0.0104009	0
s__Prevotella_nigrescens	0.30494	0.0130808	0.291859	-0.0612519	0.0613949	0
s__Prevotella_melaninogenica	0.517216	0.0169651	0.50025	-0.0472596	0.0470187	0
s__Prevotella_copri	0.519329	0.0264273	0.492901	-0.0535793	0.0556791	0
s__Prevotella_stercorea	0.39608	0.0112008	0.384879	-0.0407456	0.0435588	0
s__Bifidobacterium_longum	0.109886	0.000337666	0.109548	-0.0333388	0.0330702	0
s__Bifidobacterium_bifidum	0.0362882	0.00831595	0.0279722	-0.015691	0.0160977	0.001
s__Corynebacterium_kroppenstedtii	0.0312212	0.0109443	0.0202768	-0.0217687	0.0216386	0.035
s__Corynebacterium_simulans	0.00794368	3.86087e-05	0.00790507	-0.00498131	0.00466629	0
s__Brevibacterium_paucivorans	0.0199247	0.00547798	0.0144467	-0.0106981	0.0105753	0.007
s__Rothia_mucilaginosa	0.0295601	0.00299929	0.0265608	-0.015899	0.0162408	0
s__Actinomyces_europaeus	0.0292036	0.0015889	0.0276147	-0.01508	0.0140407	0
s__Propionibacterium_acnes	0.0694586	0.0087495	0.0607091	-0.0303892	0.0280908	0
s__Atopobium_rimae	0.211817	5.47472e-05	0.211762	-0.052597	0.0497595	0
s__Collinsella_stercoris	0.149013	2.09643e-05	0.148992	-0.0176052	0.0175604	0
s__Collinsella_aerofaciens	0.313396	0.00123001	0.312166	-0.0265602	0.0265488	0
g__Treponema	0.0192996	0.000192107	0.0191075	-0.0117656	0.0111216	0
g__Akkermansia	0.0629947	2.91379e-05	0.0629656	-0.015182	0.014864	0
g__Fusobacterium	0.0883317	0.0131731	0.0751587	-0.0357421	0.0346857	0
g__Leptotrichia	0.0923098	0.000857096	0.0914527	-0.0346281	0.0343688	0
g__Sneathia	0.577355	0.00903958	0.568315	-0.0543506	0.0544006	0
g__Delftia	0.0134928	0.00047151	0.0130213	-0.0141319	0.0122584	0
g__Ralstonia	0.0186947	0.000708192	0.0179865	-0.0202702	0.0175448	0
g__Achromobacter	0.0467794	0.0006674	0.046112	-0.0200523	0.0192345	0
g__Oligella	0.0272807	0.00187855	0.0254021	-0.0108073	0.0108977	0
g__Sutterella	0.0803939	0.00183096	0.078563	-0.0171383	0.0168375	0
g__Bradyrhizobium	0.0172386	0.00269524	0.0145434	-0.0159671	0.0152358	0.027
g__Sphingomonas	0.00572554	0.000137599	0.00558794	-0.00709763	0.00663923	0.038
g__Stenotrophomonas	0.0173094	8.70891e-05	0.0172223	-0.0100468	0.00997604	0
g__Erwinia	0.0325419	5.15599e-07	0.0325414	-0.0179129	0.0177107	0
g__Serratia	0.0233212	6.80614e-05	0.0232531	-0.0113454	0.0110275	0
g__Klebsiella	0.0776733	0.00130171	0.0763716	-0.0353731	0.0345495	0
g__Haemophilus	0.0621592	0.00149877	0.0606604	-0.0231914	0.02267	0
g__Acinetobacter	0.0270815	0.00694875	0.0201328	-0.0150754	0.0146583	0.003
g__Mycoplasma	0.140614	0.00145024	0.139164	-0.0271143	0.0279068	0
g__.Prevotella.	0.0615846	0.00181601	0.0597685	-0.0194951	0.0186756	0
g__Bacteroides	0.118321	0.00761991	0.110701	-0.0427175	0.0404726	0
g__Porphyromonas	0.326871	0.00782958	0.319041	-0.0441392	0.0443714	0
g__Bulleidia	0.131004	0.000140936	0.130864	-0.0197792	0.0208059	0
g__Gemella	0.41117	0.0189352	0.392235	-0.0430708	0.0453229	0
g__Exiguobacterium	0.0290045	0.00630141	0.0227031	-0.0118006	0.0122953	0.001
g__Paenibacillus	0.0192483	5.12555e-05	0.0191971	-0.00851692	0.00795273	0
g__Jeotgalicoccus	0.0163852	0.00232227	0.014063	-0.0142258	0.0136682	0.049
g__Staphylococcus	0.272806	0.0722395	0.200566	-0.098037	0.0971438	0
g__Granulicatella	0.0491784	0.00254224	0.0466361	-0.0177087	0.018322	0
g__Alloiococcus	0.0353839	0.00422583	0.031158	-0.0121972	0.0126083	0
g__Facklamia	0.132426	0.0225613	0.109865	-0.0306053	0.0304911	0
g__Aerococcus	0.49281	0.0546537	0.438157	-0.0532717	0.0530635	0
g__Mogibacterium	0.0196938	4.37712e-05	0.0196501	-0.00775364	0.00781472	0
g__Pseudoramibacter_Eubacterium	0.0115481	3.04328e-05	0.0115177	-0.0108367	0.0101172	0
g__Peptococcus	0.0952789	0.00129645	0.0939824	-0.0215701	0.0222615	0
g__Oscillospira	0.0501642	0.00295604	0.0472082	-0.0161116	0.0158435	0
g__Faecalibacterium	0.014065	0.000140225	0.0139248	-0.0106334	0.00984712	0
g__Ruminococcus	0.0662954	0.000315582	0.0659798	-0.021634	0.0203365	0
g__Butyrivibrio	0.0569217	1.26338e-05	0.056909	-0.0105916	0.0106192	0
g__Anaerostipes	0.0191535	5.59543e-05	0.0190975	-0.00784756	0.00767085	0
g__Roseburia	0.0973513	0.000777189	0.0965741	-0.0157321	0.0156394	0
g__.Ruminococcus.	0.055632	0.000895002	0.054737	-0.0166464	0.0161976	0
g__Lachnospira	0.0296035	3.42541e-05	0.0295693	-0.0126156	0.0122269	0
g__Blautia	0.0619067	0.00172077	0.0601859	-0.0204763	0.0194259	0
g__Shuttleworthia	0.34931	0.00597285	0.343338	-0.0442239	0.0426362	0
g__Moryella	0.145223	0.000807139	0.144416	-0.022898	0.0250025	0
g__Proteiniclasticum	0.00753318	0.000356705	0.00717648	-0.00619387	0.00624853	0.016
g__Selenomonas	0.0242199	0.00135175	0.0228682	-0.0129545	0.0124933	0
g__Phascolarctobacterium	0.0254155	0.00121493	0.0242005	-0.0112515	0.0109836	0
g__Acidaminococcus	0.0257261	0.00245538	0.0232707	-0.0131321	0.0127983	0
g__Veillonella	0.311303	0.0184351	0.292868	-0.0744257	0.0738804	0
g__Megasphaera	0.676824	0.0384533	0.638371	-0.043794	0.0453692	0
g__Dialister	0.719837	0.0499313	0.669906	-0.047809	0.0481955	0
g__Helcococcus	0.0626247	0.00202841	0.0605963	-0.0164453	0.0166596	0
g__1.68	0.0994247	0.00746447	0.0919603	-0.0238089	0.0232891	0
g__ph2	0.0511063	0.00186281	0.0492435	-0.0169248	0.0174686	0
g__Parvimonas	0.438821	0.0225374	0.416284	-0.0390102	0.0394937	0
g__WAL_1855D	0.214587	0.00893145	0.205655	-0.0394383	0.0404483	0
g__Finegoldia	0.468673	0.0776276	0.391046	-0.0530462	0.0536949	0
g__Peptoniphilus	0.666288	0.0480082	0.61828	-0.0573638	0.0578802	0
g__Anaerococcus	0.594619	0.0594378	0.535181	-0.071033	0.0699409	0
g__Streptomyces	0.0947552	0.000744791	0.0940104	-0.0185747	0.0180865	0
g__Nesterenkonia	0.0292595	0.0002676	0.0289919	-0.00872804	0.00906607	0
g__Micrococcus	0.0287048	0.00107503	0.0276297	-0.0214296	0.0202547	0
g__Arthrobacter	0.00656745	1.43793e-05	0.00655307	-0.00605262	0.00557139	0.001
g__Actinobaculum	0.0503838	0.00448102	0.0459027	-0.0144204	0.0141985	0
g__Mobiluncus	0.259826	0.00137407	0.258452	-0.0339043	0.0345818	0
g__Arcanobacterium	0.101168	2.42972e-06	0.101166	-0.0171376	0.0170347	0
g__Varibaculum	0.0685037	0.00961371	0.05889	-0.019411	0.0194729	0
g__Alloscardovia	0.0592021	0.00024955	0.0589526	-0.0285903	0.0283949	0
g__Bifidobacterium	0.246577	0.0411827	0.205394	-0.0796539	0.0793767	0
g__Gardnerella	0.548005	0.268683	0.279322	-0.0461019	0.0454347	0
g__Adlercreutzia	0.245004	9.13267e-05	0.244913	-0.0225187	0.023117	0
g__Slackia	0.05441	9.56704e-05	0.0543143	-0.013198	0.0138421	0
g__Neisseria	0.0182476	0.00227951	0.0159681	-0.0116184	0.0114984	0.004
g__Campylobacter	0.111787	0.0051145	0.106672	-0.0287385	0.0288263	0
g__Pseudomonas	0.114053	0.00572221	0.10833	-0.054299	0.0519159	0
g__Parabacteroides	0.0251395	0.000222766	0.0249168	-0.00899187	0.00892457	0
g__Prevotella	0.776538	0.0564088	0.720129	-0.0602376	0.0572704	0
g__Bacillus	0.136459	0.00254537	0.133914	-0.0206326	0.0206869	0
g__Enterococcus	0.0714618	0.020636	0.0508258	-0.0400453	0.0408544	0.014
g__Lactococcus	0.0200221	0.00024363	0.0197784	-0.0109259	0.0105823	0
g__Streptococcus	0.40364	0.103962	0.299678	-0.0811785	0.0888465	0
g__Peptostreptococcus	0.105328	0.00479957	0.100528	-0.0239043	0.0239082	0
g__Dorea	0.158145	0.00325493	0.15489	-0.0335691	0.0327108	0
g__Coprococcus	0.0453177	1.82114e-06	0.0453158	-0.0147281	0.0137895	0
g__Clostridium	0.5307	0.042895	0.487805	-0.0456566	0.0459152	0
g__Brevibacterium	0.0217558	0.00297744	0.0187784	-0.0128948	0.0127211	0.001
g__Rothia	0.0600132	0.00329951	0.0567137	-0.0242661	0.0246312	0
g__Propionibacterium	0.0363016	0.00130969	0.0349919	-0.0178548	0.0176724	0
g__Corynebacterium	0.43009	0.0926129	0.337477	-0.0816603	0.0793065	0
g__Actinomyces	0.347508	0.00830365	0.339204	-0.03747	0.0363352	0
g__Atopobium	0.446877	0.010974	0.435903	-0.0410309	0.0422367	0
g__Collinsella	0.274139	0.000506063	0.273633	-0.0260193	0.0261303	0
s__Staphylococcus_sciuri	0.00740401	9.89505e-05	0.00730506	-0.00505067	0.00490758	0
g__Kocuria	0.173651	0.00387434	0.169777	-0.0223046	0.0214485	0
g__Sodalis	0.0281225	2.66156e-05	0.0280959	-0.00867097	0.00926986	0
g__Proteus	0.0300993	8.76841e-07	0.0300984	-0.0110972	0.0108743	0
s__Bifidobacterium_breve	0.0514126	0.000912349	0.0505003	-0.0213064	0.0210792	0
s__Bifidobacterium_adolescentis	0.220703	0.000843638	0.21986	-0.0597517	0.0583521	0
s__.Ruminococcus._torques	0.0168373	0.000111301	0.016726	-0.00830514	0.00801938	0
s__Streptococcus_alactolyticus	0.0246546	0.000443922	0.0242107	-0.0101953	0.0105158	0
g__Gallicola	0.0602718	0.00105366	0.0592181	-0.0165549	0.0164779	0
s__Anoxybacillus_kestanbolensis	0.029079	0.000158556	0.0289205	-0.0177172	0.0174716	0
s__Staphylococcus_haemolyticus	0.0161879	0.000691979	0.0154959	-0.00977698	0.00892316	0
s__Bifidobacterium_pseudolongum	0.0347829	1.4393e-05	0.0347686	-0.0154773	0.0149528	0
g__Succiniclasticum	0.0135313	0.00042962	0.0131017	-0.00795537	0.00792511	0
s__Kocuria_palustris	0.0130198	0.00046548	0.0125543	-0.00645788	0.00644828	0
s__Kocuria_rhizophila	0.0232415	0.00246762	0.0207739	-0.00974301	0.009576	0
s__Lactobacillus_paralimentarius	0.0341978	0.0120923	0.0221055	-0.0139056	0.0139395	0.002
g__Nocardia	0.0106027	0.00017944	0.0104233	-0.00563576	0.00543239	0
g__Allobaculum	0.0151576	0.000130574	0.015027	-0.00650616	0.00645328	0
g__Odoribacter	0.0122517	2.55192e-05	0.0122262	-0.0059614	0.00583697	0
g__Catenibacterium	0.017154	0.000140066	0.0170139	-0.00777743	0.00752877	0
s__Nocardiopsis_exhalans	0.0224834	0.000128873	0.0223546	-0.00735195	0.00711522	0
g__Agromyces	0.0188519	0.00111557	0.0177363	-0.00969599	0.00948783	0
s__Rothia_aeria	0.0117113	0.000621312	0.01109	-0.00613955	0.0064834	0.002
g__Scardovia	0.0207641	9.28332e-05	0.0206712	-0.00705818	0.00707546	0
g__Helicobacter	0.0310311	0.000233846	0.0307973	-0.0276998	0.0261105	0
g__Deinococcus	0.00805326	0.000460816	0.00759244	-0.00576566	0.005589	0.001
g__Anaeroplasma	0.00636468	0.00106369	0.00530099	-0.00506901	0.00527877	0.042
s__Pseudonocardia_halophobica	0.00828394	5.09892e-05	0.00823295	-0.00447591	0.00467239	0
s__Bifidobacterium_thermacidophilum	0.00524515	2.60268e-05	0.00521912	-0.00457096	0.0043968	0.004
s__Lysinibacillus_boronitolerans	0.00705719	0.000993267	0.00606393	-0.00551867	0.00546038	0.03
g__Leptonema	0.00773825	5.06057e-05	0.00768764	-0.00421511	0.00425872	0
g__Pseudonocardia	0.00903047	0.000136413	0.00889405	-0.00492842	0.00506191	0.001
s__Helicobacter_pylori	0.00306712	9.84206e-07	0.00306614	-0.00404814	0.00371151	0.035
g__Trueperella	0.00668684	0.000966284	0.00572056	-0.00525763	0.00549059	0.032
s__Helicobacter_hepaticus	0.00573899	0.000379779	0.00535921	-0.00522264	0.00501243	0.028
s__Mycoplasma_zalophi	0.0062339	3.91704e-05	0.00619473	-0.00385487	0.00396731	0
g__Streptobacillus	0.0500715	9.81098e-06	0.0500617	-0.0103095	0.0106139	0
s__Pseudoclavibacter_bifida	0.00567287	0.000485218	0.00518766	-0.00468579	0.00461901	0.025
g__Pseudoclavibacter	0.0064447	0.0003171	0.0061276	-0.00511709	0.00501058	0.014

## Sheet: Table S8C
Table S8C. The lists of species groups (SG) with significant differences in species specificity (SS) between Healthy-S and BV-S
ID	Healthy-S	BV-S	Delta	Lower	Upper	p.value
Unique Species in BV-S microbiome
g__Sphingopyxis	0	0.00301508	-0.00301508	-0.00275195	0.00267284	0.007
s__Streptococcus_minor	0	0.00452261	-0.00452261	-0.00352009	0.00336837	0.005
g__Inquilinus	0	0.00201005	-0.00201005	-0.00230678	0.00218105	0.044
g__Carnobacterium	0	0.00452261	-0.00452261	-0.0033073	0.00332657	0.004
s__Pseudoclavibacter_bifida	0	0.00301508	-0.00301508	-0.00272919	0.00281871	0.019
g__Pseudoclavibacter	0	0.00251256	-0.00251256	-0.00252345	0.0025678	0.029
Unique Species in Healthy-S microbiome
s__Sphingomonas_yabuuchiae	0.0052356	0	0.0052356	-0.0034596	0.00336894	0
s__Methylobacterium_mesophilicum	0.000581734	0	0.000581734	-0.00103825	0.00108711	0
s__Methylobacterium_hispanicum	0.0069808	0	0.0069808	-0.00377136	0.00380821	0
s__Trabulsiella_farmeri	0.00232693	0	0.00232693	-0.00223695	0.00227344	0
s__Salmonella_enterica	0.00756254	0	0.00756254	-0.00442973	0.00440786	0
s__Campylobacter_rectus	0.000581734	0	0.000581734	-0.00105314	0.00106947	0
s__.Eubacterium._dolichum	0.000581734	0	0.000581734	-0.00105409	0.00106826	0
s__Bulleidia_p.1630.c5	0.00232693	0	0.00232693	-0.00211286	0.00221526	0
s__Desulfosporosinus_meridiei	0.000581734	0	0.000581734	-0.0010413	0.00108366	0
s__Ruminococcus_flavefaciens	0.00116347	0	0.00116347	-0.00157987	0.00160954	0
s__Roseburia_faecis	0.0017452	0	0.0017452	-0.00186855	0.00189637	0
s__Lactococcus_garvieae	0.0017452	0	0.0017452	-0.00192192	0.00188622	0
s__Streptococcus_sobrinus	0.00232693	0	0.00232693	-0.00225955	0.00233389	0
s__Bacteroides_plebeius	0.0017452	0	0.0017452	-0.00195678	0.00195093	0
s__Parabacteroides_distasonis	0.0069808	0	0.0069808	-0.00434823	0.00432147	0
s__Brevibacterium_casei	0.00581734	0	0.00581734	-0.0034558	0.00345533	0
g__Chlamydia	0.00290867	0	0.00290867	-0.00249447	0.0025058	0
g__Cetobacterium	0.000581734	0	0.000581734	-0.00106973	0.00104704	0
g__Desulfovibrio	0.00465387	0	0.00465387	-0.0031077	0.00312162	0
g__Desulfococcus	0.0017452	0	0.0017452	-0.00195231	0.00190533	0
g__Comamonas	0.0017452	0	0.0017452	-0.00185478	0.00187248	0
g__Limnobacter	0.000581734	0	0.000581734	-0.00105976	0.00106091	0
g__Rubrivivax	0.0034904	0	0.0034904	-0.00359501	0.0033941	0
g__Curvibacter	0.000581734	0	0.000581734	-0.00105121	0.00107188	0
g__Octadecabacter	0.00465387	0	0.00465387	-0.003419	0.00339449	0
g__Hyphomicrobium	0.0069808	0	0.0069808	-0.00366891	0.00373638	0
g__Alcanivorax	0.0017452	0	0.0017452	-0.00196279	0.00192916	0
g__Gluconacetobacter	0.000581734	0	0.000581734	-0.00104729	0.00107664	0
g__Providencia	0.000581734	0	0.000581734	-0.00104729	0.00107664	0
g__Citrobacter	0.000581734	0	0.000581734	-0.00104729	0.00107664	0
g__Salmonella	0.000581734	0	0.000581734	-0.00108168	0.00102862	0
g__Wautersiella	0.00465387	0	0.00465387	-0.00334277	0.003342	0
g__Pedobacter	0.000581734	0	0.000581734	-0.001056	0.00106583	0
g__CF231	0.000581734	0	0.000581734	-0.00106436	0.00105467	0
g__Paludibacter	0.00116347	0	0.00116347	-0.00154756	0.00150796	0
g__Tannerella	0.00232693	0	0.00232693	-0.0022378	0.0021647	0
g__Turicibacter	0.000581734	0	0.000581734	-0.00106617	0.00105214	0
g__NP25	0.0017452	0	0.0017452	-0.00200341	0.00193652	0
g__Fusibacter	0.0052356	0	0.0052356	-0.00364365	0.00379321	0
g__Symbiobacterium	0.000581734	0	0.000581734	-0.00103825	0.00108711	0
g__Desulfotomaculum	0.000581734	0	0.000581734	-0.00104828	0.00107546	0
g__Anaerotruncus	0.000581734	0	0.000581734	-0.00105409	0.00106826	0
g__Epulopiscium	0.0017452	0	0.0017452	-0.00203727	0.00205764	0
g__Oribacterium	0.00232693	0	0.00232693	-0.0022216	0.00210811	0
g__GW.34	0.00814427	0	0.00814427	-0.00425585	0.00408654	0
g__Roseomonas	0.000581734	0	0.000581734	-0.00106796	0.0010496	0
g__Trabulsiella	0.000581734	0	0.000581734	-0.00104729	0.00107664	0
g__Actinobacillus	0.00116347	0	0.00116347	-0.00159357	0.00158558	0
g__Chitinophaga	0.000581734	0	0.000581734	-0.00103722	0.00108825	0
s__Bifidobacterium_animalis	0.0052356	0	0.0052356	-0.00332362	0.00317606	0
g__Anoxybacillus	0.00930774	0	0.00930774	-0.00452432	0.00450226	0
s__Serratia_symbiotica	0.000581734	0	0.000581734	-0.00104729	0.00107664	0
g__Bilophila	0.000581734	0	0.000581734	-0.00106161	0.00105843	0
s__Corynebacterium_stationis	0.00116347	0	0.00116347	-0.00151651	0.00154308	0
g__Eikenella	0.000581734	0	0.000581734	-0.00107237	0.00104316	0
g__Plesiomonas	0.000581734	0	0.000581734	-0.00104729	0.00107664	0
g__Yersinia	0.000581734	0	0.000581734	-0.00104729	0.00107664	0
g__Nocardiopsis	0.00116347	0	0.00116347	-0.00149276	0.00156678	0
s__Streptococcus_agalactiae	0.00232693	0	0.00232693	-0.0025402	0.00256538	0
s__Paracoccus_marcusii	0.000581734	0	0.000581734	-0.00106161	0.00105843	0
s__Plesiomonas_shigelloides	0.000581734	0	0.000581734	-0.00104729	0.00107664	0
s__Erwinia_dispersa	0.000581734	0	0.000581734	-0.00104729	0.00107664	0
g__Marinobacter	0.0017452	0	0.0017452	-0.0019639	0.001929	0
g__Salinibacterium	0.000581734	0	0.000581734	-0.00106706	0.00105087	0
s__Prevotella_ruminicola	0.000581734	0	0.000581734	-0.00105882	0.00106215	0
g__Vibrio	0.0017452	0	0.0017452	-0.00184195	0.00185488	0
s__Cetobacterium_somerae	0.000581734	0	0.000581734	-0.00106973	0.00104704	0
g__Succinivibrio	0.00232693	0	0.00232693	-0.00238589	0.00238912	0
g__Paraprevotella	0.00116347	0	0.00116347	-0.00151552	0.00156212	0
g__Friedmanniella	0.000581734	0	0.000581734	-0.001056	0.00106583	0
g__Desemzia	0.000581734	0	0.000581734	-0.00106526	0.00105341	0
s__Desulfovibrio_D168	0.00232693	0	0.00232693	-0.00216701	0.00221136	0
s__Bacteroides_eggerthii	0.00116347	0	0.00116347	-0.00161376	0.00157162	0
s__Bacteroides_coprophilus	0.00116347	0	0.00116347	-0.00162573	0.00160388	0
s__Oscillospira_guilliermondii	0.00290867	0	0.00290867	-0.00285111	0.00272952	0
g__Bdellovibrio	0.000581734	0	0.000581734	-0.00106526	0.00105341	0
g__Butyricimonas	0.00581734	0	0.00581734	-0.00363474	0.00361451	0
g__Coprobacillus	0.00232693	0	0.00232693	-0.00212071	0.00221654	0
g__Dehalobacterium	0.000581734	0	0.000581734	-0.00105789	0.00106338	0
g__Methanobrevibacter	0.0034904	0	0.0034904	-0.00275522	0.00285322	0
s__Bacillus_flexus	0.000581734	0	0.000581734	-0.00106617	0.00105214	0
g__CM44	0.00232693	0	0.00232693	-0.00255872	0.00258897	0
g__Photorhabdus	0.000581734	0	0.000581734	-0.00104729	0.00107664	0
g__Tepidibacter	0.000581734	0	0.000581734	-0.00107237	0.00104316	0
g__Catonella	0.000581734	0	0.000581734	-0.00107237	0.00104316	0
g__Brevibacillus	0.00290867	0	0.00290867	-0.00232761	0.00243282	0
s__Morganella_morganii	0.000581734	0	0.000581734	-0.00106617	0.00105214	0
s__Acinetobacter_schindleri	0.000581734	0	0.000581734	-0.00103722	0.00108825	0
g__Mycobacterium	0.0017452	0	0.0017452	-0.00192911	0.00199961	0
s__Pseudomonas_nitroreducens	0.0034904	0	0.0034904	-0.00279475	0.00268742	0
s__Rhodobacter_sphaeroides	0.000581734	0	0.000581734	-0.00107496	0.00103925	0
s__Erwinia_toletana	0.000581734	0	0.000581734	-0.00104729	0.00107664	0
g__Rhodobacter	0.000581734	0	0.000581734	-0.00107496	0.00103925	0
g__Afipia	0.0017452	0	0.0017452	-0.00180579	0.00180105	0
g__Phycicoccus	0.000581734	0	0.000581734	-0.00106706	0.00105087	0
s__Coprobacillus_cateniformis	0.00116347	0	0.00116347	-0.00147898	0.00154905	0
s__Jeotgalicoccus_psychrophilus	0.000581734	0	0.000581734	-0.00106161	0.00105843	0
s__Lactobacillus_acidipiscis	0.000581734	0	0.000581734	-0.00108413	0.00102457	0
g__Synergistes	0.000581734	0	0.000581734	-0.00105409	0.00106826	0
g__Leptolyngbya	0.000581734	0	0.000581734	-0.00106706	0.00105087	0
g__Bacteriovorax	0.000581734	0	0.000581734	-0.00108168	0.00102862	0
g__Lautropia	0.000581734	0	0.000581734	-0.0010413	0.00108366	0
g__Dysgonomonas	0.000581734	0	0.000581734	-0.0010825	0.00102728	0
g__Rubrobacter	0.000581734	0	0.000581734	-0.00107581	0.00103794	0
g__Holdemania	0.00116347	0	0.00116347	-0.00155536	0.00154367	0
g__RFN20	0.00232693	0	0.00232693	-0.00207195	0.00216451	0
g__Halanaerobium	0.000581734	0	0.000581734	-0.00108168	0.00102862	0
g__Christensenella	0.000581734	0	0.000581734	-0.00105409	0.00106826	0
g__Desulfitobacter	0.000581734	0	0.000581734	-0.00104029	0.00108481	0
g__Clostridiisalibacter	0.0017452	0	0.0017452	-0.00188076	0.00189346	0
g__Anaeromusa	0.000581734	0	0.000581734	-0.0010413	0.00108366	0
g__Sporomusa	0.000581734	0	0.000581734	-0.0010413	0.00108366	0
s__Acidovorax_delafieldii	0.00232693	0	0.00232693	-0.0020636	0.00214137	0
g__Verminephrobacter	0.00116347	0	0.00116347	-0.00153756	0.00153072	0
g__Alicycliphilus	0.00232693	0	0.00232693	-0.00231958	0.00228757	0
g__Simplicispira	0.00407213	0	0.00407213	-0.00301639	0.00305484	0
g__Cupriavidus	0.00116347	0	0.00116347	-0.00151182	0.00151276	0
g__Phenylobacterium	0.000581734	0	0.000581734	-0.00105976	0.00106091	0
g__Caulobacter	0.00116347	0	0.00116347	-0.00150342	0.00150593	0
g__Skermanella	0.0017452	0	0.0017452	-0.00177264	0.00185935	0
g__Ochrobactrum	0.000581734	0	0.000581734	-0.00108168	0.00102862	0
g__Methylosinus	0.000581734	0	0.000581734	-0.00105976	0.00106091	0
g__Rhizobium	0.00290867	0	0.00290867	-0.00241582	0.00243062	0
g__Devosia	0.00116347	0	0.00116347	-0.00148247	0.00150414	0
g__Methylotenera	0.000581734	0	0.000581734	-0.00108168	0.00102862	0
s__Janthinobacterium_lividum	0.00232693	0	0.00232693	-0.00211588	0.00205917	0
g__Buchnera	0.000581734	0	0.000581734	-0.00104729	0.00107664	0
g__Enterobacter	0.00116347	0	0.00116347	-0.00155172	0.00143953	0
s__Pseudomonas_alcaligenes	0.0052356	0	0.0052356	-0.00315655	0.00321066	0
g__Synechococcus	0.000581734	0	0.000581734	-0.00106526	0.00105341	0
s__Klebsiella_oxytoca	0.000581734	0	0.000581734	-0.00104926	0.00107427	0
s__Rubrivivax_gelatinosus	0.000581734	0	0.000581734	-0.00106526	0.00105341	0
s__Sphingobacterium_multivorum	0.00116347	0	0.00116347	-0.00162802	0.00158547	0
g__HTCC	0.000581734	0	0.000581734	-0.00108168	0.00102862	0
g__Candidatus_Portiera	0.000581734	0	0.000581734	-0.00108168	0.00102862	0
g__Actinomycetospora	0.000581734	0	0.000581734	-0.00107581	0.00103794	0
g__Propionicimonas	0.000581734	0	0.000581734	-0.00106436	0.00105467	0
g__Salinispora	0.0389761	0	0.0389761	-0.012516	0.012475	0
s__Corynebacterium_bovis	0.000581734	0	0.000581734	-0.00104631	0.00107782	0
s__Burkholderia_bryophila	0.000581734	0	0.000581734	-0.00105121	0.00107188	0
g__N09	0.000581734	0	0.000581734	-0.00106161	0.00105843	0
g__Acidocella	0.000581734	0	0.000581734	-0.00104631	0.00107782	0
g__Nitrospira	0.000581734	0	0.000581734	-0.00105789	0.00106338	0
g__B.42	0.000581734	0	0.000581734	-0.00108168	0.00102862	0
g__Candidatus_Aquiluna	0.000581734	0	0.000581734	-0.00106706	0.00105087	0
s__Candidatus_Aquiluna_rubra	0.000581734	0	0.000581734	-0.00106706	0.00105087	0
g__Arcobacter	0.00116347	0	0.00116347	-0.00157066	0.00150242	0
s__Mucispirillum_schaedleri	0.000581734	0	0.000581734	-0.00106796	0.0010496	0
s__Shinella_granuli	0.000581734	0	0.000581734	-0.00106161	0.00105843	0
s__Prosthecobacter_debontii	0.000581734	0	0.000581734	-0.00106526	0.00105341	0
g__Cerasicoccus	0.000581734	0	0.000581734	-0.00106526	0.00105341	0
g__DA101	0.000581734	0	0.000581734	-0.00106526	0.00105341	0
g__Candidatus_Xiphinematobacter	0.000581734	0	0.000581734	-0.00106526	0.00105341	0
g__Flavisolibacter	0.000581734	0	0.000581734	-0.00103722	0.00108825	0
g__rc4.4	0.0017452	0	0.0017452	-0.00180278	0.00183916	0
s__Vibrio_ichthyoenteri	0.000581734	0	0.000581734	-0.00104631	0.00107782	0
s__Psychrobacter_marincola	0.0017452	0	0.0017452	-0.00194975	0.00191084	0
s__Bacteroides_coprosuis	0.000581734	0	0.000581734	-0.00107062	0.00104575	0
s__Bacillus_oleronius	0.000581734	0	0.000581734	-0.0010741	0.00104056	0
s__Bacillus_coagulans	0.00465387	0	0.00465387	-0.003311	0.00320916	0
s__Candidatus_Nitrososphaera_SCA1145	0.000581734	0	0.000581734	-0.00102131	0.00110486	0
g__T78	0.000581734	0	0.000581734	-0.00108168	0.00102862	0
g__Thauera	0.000581734	0	0.000581734	-0.00108168	0.00102862	0
g__Desulfovermiculus	0.000581734	0	0.000581734	-0.00108168	0.00102862	0
g__Smithella	0.0017452	0	0.0017452	-0.00197454	0.00192706	0
g__Geobacter	0.00756254	0	0.00756254	-0.00400106	0.00409416	0
g__Methylophaga	0.0017452	0	0.0017452	-0.00194315	0.00191535	0
g__Pseudidiomarina	0.0017452	0	0.0017452	-0.00194259	0.00190314	0
g__Cellvibrio	0.000581734	0	0.000581734	-0.00108168	0.00102862	0
g__Steroidobacter	0.000581734	0	0.000581734	-0.00105121	0.00107188	0
g__Rhodanobacter	0.000581734	0	0.000581734	-0.00105023	0.00107307	0
g__Oleispira	0.0017452	0	0.0017452	-0.00194455	0.00190558	0
g__Thalassospira	0.000581734	0	0.000581734	-0.00108168	0.00102862	0
g__Hyphomonas	0.000581734	0	0.000581734	-0.00105121	0.00107188	0
g__Balneola	0.000581734	0	0.000581734	-0.00108168	0.00102862	0
g__Maribacter	0.000581734	0	0.000581734	-0.00108168	0.00102862	0
g__Arenibacter	0.000581734	0	0.000581734	-0.00108168	0.00102862	0
g__Gillisia	0.0017452	0	0.0017452	-0.00197612	0.00195045	0
g__Anaerovibrio	0.000581734	0	0.000581734	-0.00106436	0.00105467	0
g__Tetragenococcus	0.000581734	0	0.000581734	-0.00105023	0.00107307	0
g__Candidatus_Nitrososphaera	0.00116347	0	0.00116347	-0.00145034	0.00153254	0
s__Archaeoglobus_fulgidus	0.000581734	0	0.000581734	-0.00106706	0.00105087	0
g__Rummeliibacillus	0.000581734	0	0.000581734	-0.00103825	0.00108711	0
s__Deinococcus_aquatilis	0.000581734	0	0.000581734	-0.00105314	0.00106947	0
s__Asticcacaulis_biprosthecium	0.000581734	0	0.000581734	-0.00105121	0.00107188	0
s__Microbacterium_chocolatum	0.00116347	0	0.00116347	-0.00150664	0.00151075	0
g__Asticcacaulis	0.000581734	0	0.000581734	-0.00105121	0.00107188	0
g__Segetibacter	0.000581734	0	0.000581734	-0.00105789	0.00106338	0
g__Cryocola	0.000581734	0	0.000581734	-0.00104729	0.00107664	0
Enriched Species in BV-S microbiome
s__Veillonella_parvula	0.00160958	0.0884522	-0.0868426	-0.0304137	0.0328331	0
s__Veillonella_dispar	0.00343037	0.0429265	-0.0394961	-0.0231619	0.0235028	0
s__Peptostreptococcus_anaerobius	0.00701283	0.0759288	-0.068916	-0.0202628	0.0216992	0
s__Streptococcus_anginosus	0.0114657	0.0361494	-0.0246836	-0.0214065	0.0226844	0.026
s__Lactobacillus_delbrueckii	0.169202	0.214833	-0.0456306	-0.0353149	0.0353325	0.013
s__Lactobacillus_iners	0.374668	0.51204	-0.137372	-0.0372889	0.0352361	0
s__Lactobacillus_mucosae	0.202846	0.342591	-0.139745	-0.0514681	0.0506759	0
s__Prevotella_nigrescens	0.012246	0.0643395	-0.0520935	-0.0584884	0.059538	0.006
s__Prevotella_melaninogenica	0.0777021	0.191974	-0.114272	-0.0628753	0.0639698	0
s__Prevotella_copri	0.0365704	0.160711	-0.12414	-0.0623915	0.0597631	0
s__Prevotella_stercorea	0.0112072	0.065288	-0.0540808	-0.021368	0.0211168	0
s__Bifidobacterium_bifidum	2.03062e-05	0.0204832	-0.0204628	-0.00882197	0.00864025	0
s__Corynebacterium_kroppenstedtii	0.00889207	0.0233824	-0.0144903	-0.0135495	0.0131288	0.033
s__Micrococcus_luteus	0.000167624	0.013817	-0.0136493	-0.0126886	0.0124543	0.018
g__Fusobacterium	0.00379078	0.0325537	-0.0287629	-0.0238548	0.0251145	0.016
g__Leptotrichia	0.000170785	0.00884698	-0.0086762	-0.00599116	0.00598873	0
g__Achromobacter	0.000101103	0.0105749	-0.0104738	-0.00742779	0.0074625	0
g__Bradyrhizobium	0.00225306	0.0102836	-0.0080305	-0.00789109	0.00776713	0.036
g__Methylobacterium	0.000285227	0.019812	-0.0195268	-0.00828527	0.00812055	0
g__Novosphingobium	2.12846e-06	0.0235317	-0.0235295	-0.00813115	0.00749907	0
g__Halomonas	0.00293206	0.0272283	-0.0242963	-0.023687	0.0227451	0.012
g__Shewanella	0.000211277	0.0233006	-0.0230893	-0.0110581	0.0109613	0
g__Mycoplasma	0.00259724	0.0130707	-0.0104734	-0.0101834	0.010319	0.039
g__Ureaplasma	0.0883673	0.135831	-0.0474634	-0.0436348	0.0441681	0.028
g__Porphyromonas	0.0203738	0.0933233	-0.0729494	-0.0252318	0.0267427	0
g__Gemella	0.0136471	0.10632	-0.0926731	-0.0319726	0.0306084	0
g__Jeotgalicoccus	0.000943916	0.0151667	-0.0142228	-0.0154621	0.0158223	0.014
g__Facklamia	0.0121682	0.0650348	-0.0528666	-0.0226228	0.0233411	0
g__Aerococcus	0.0466423	0.184528	-0.137885	-0.0410352	0.0414552	0
g__Peptococcus	0.000575146	0.014754	-0.0141788	-0.00820976	0.00843838	0.001
g__Shuttleworthia	0.00337066	0.117176	-0.113805	-0.0496236	0.0499345	0
g__Acidaminococcus	0.000436865	0.0136602	-0.0132234	-0.00878798	0.00888642	0
g__Veillonella	0.00872362	0.130523	-0.121799	-0.041888	0.0434391	0
g__Megasphaera	0.0166142	0.282203	-0.265589	-0.0401682	0.0414041	0
g__Dialister	0.0601267	0.302071	-0.241944	-0.0428358	0.0444664	0
g__1.68	0.00756942	0.0414268	-0.0338574	-0.0164608	0.0172736	0
g__ph2	0.000693006	0.0152599	-0.0145669	-0.00833791	0.00792488	0
g__WAL_1855D	0.0228311	0.0679708	-0.0451398	-0.0223472	0.0233293	0
g__Finegoldia	0.121338	0.216851	-0.0955127	-0.0434674	0.0461868	0
g__Peptoniphilus	0.0742784	0.282931	-0.208652	-0.0535437	0.0555632	0
g__Anaerococcus	0.0894286	0.280126	-0.190697	-0.0438134	0.0478868	0
g__Dermabacter	0.000160519	0.00684439	-0.00668387	-0.00496406	0.00456594	0.003
g__Actinobaculum	0.00154481	0.0109158	-0.00937095	-0.00927677	0.00938719	0.036
g__Varibaculum	0.00450142	0.0249842	-0.0204828	-0.0114862	0.0119489	0.001
g__Bifidobacterium	0.0104004	0.0962374	-0.085837	-0.0590724	0.0574252	0
g__Gardnerella	0.0561016	0.625479	-0.569377	-0.0601356	0.0616332	0
g__Prevotella	0.133912	0.379413	-0.245501	-0.0587406	0.0600026	0
g__Peptostreptococcus	0.00299126	0.0296528	-0.0266616	-0.0122446	0.0127403	0
g__Clostridium	0.0684168	0.12412	-0.055703	-0.0515566	0.054517	0.04
g__Atopobium	0.0107025	0.0322544	-0.0215519	-0.0204966	0.021513	0.041
g__Kocuria	0.00501467	0.0214039	-0.0163892	-0.0114744	0.0113563	0.006
s__Brevibacterium_aureum	3.48721e-05	0.00389961	-0.00386474	-0.00393549	0.00365349	0.029
g__Megamonas	3.97528e-05	0.00589279	-0.00585304	-0.0045519	0.00447997	0.008
s__Lactobacillus_manihotivorans	0.00017768	0.0102111	-0.0100334	-0.00623756	0.00603837	0
g__Agromyces	0.000115336	0.00679047	-0.00667513	-0.00472026	0.00454161	0.001
Enriched Species in Healthy-S microbiome
s__Streptobacillus_moniliformis	0.00404926	8.46991e-06	0.00404079	-0.00366359	0.00374487	0.025
s__Akkermansia_muciniphila	0.0113802	0.000445387	0.0109348	-0.0066342	0.00659768	0.002
s__Acinetobacter_johnsonii	0.00937683	0.00105124	0.00832559	-0.00599744	0.00582886	0.003
s__Pseudomonas_fragi	0.0422868	5.33325e-05	0.0422335	-0.0122852	0.0123629	0
s__Pseudomonas_viridiflava	0.0105288	9.55307e-05	0.0104332	-0.00507926	0.00493635	0
s__Neisseria_cinerea	0.00378881	3.49636e-05	0.00375384	-0.0033789	0.0032383	0.019
s__Faecalibacterium_prausnitzii	0.0460523	0.00216807	0.0438843	-0.013353	0.0136225	0
s__Ruminococcus_bromii	0.00353073	0.000133622	0.00339711	-0.00335216	0.00340825	0.044
s__Dorea_formicigenerans	0.00578307	0.000258655	0.00552442	-0.00399705	0.00434367	0.007
s__Staphylococcus_aureus	0.0455437	0.010772	0.0347717	-0.0291661	0.0294462	0.018
s__Streptococcus_luteciae	0.0575094	0.00132331	0.0561861	-0.0278226	0.0267042	0
s__Lactobacillus_brevis	0.130482	0.00168089	0.128801	-0.0204014	0.0195479	0
s__Lactobacillus_agilis	0.0473737	0.00079225	0.0465815	-0.0122534	0.0120952	0
s__Lactobacillus_salivarius	0.184464	0.0367328	0.147731	-0.0681849	0.064806	0
s__Lactobacillus_vaginalis	0.0994421	0.0143907	0.0850514	-0.0596606	0.0590639	0
s__Lactobacillus_zeae	0.313649	0.266548	0.0471014	-0.0377351	0.0370921	0.013
s__Bacteroides_caccae	0.00882084	0.000158402	0.00866243	-0.00544695	0.0054557	0.001
s__Bacteroides_fragilis	0.0257872	0.00234009	0.0234471	-0.0109169	0.0103445	0
s__Bacteroides_uniformis	0.00508688	4.28224e-05	0.00504406	-0.00491438	0.00477366	0.012
s__Bacteroides_ovatus	0.00565343	0.000234217	0.00541921	-0.00458042	0.00481831	0.014
s__Bifidobacterium_longum	0.0356115	0.000284579	0.0353269	-0.0155243	0.0157157	0
g__Akkermansia	0.0118037	6.7903e-05	0.0117358	-0.00641397	0.0063184	0.001
g__Burkholderia	0.0232401	0.000522994	0.0227171	-0.0103912	0.0101608	0
g__Ralstonia	0.0616711	0.00040642	0.0612646	-0.0131793	0.0131087	0
g__Agrobacterium	0.00737488	9.97558e-05	0.00727512	-0.00544002	0.00544946	0.006
g__Rhodoplanes	0.00534796	0.000294307	0.00505365	-0.00436498	0.00440111	0.022
g__Kaistobacter	0.00415587	5.37727e-05	0.0041021	-0.00325312	0.00326819	0.006
g__Stenotrophomonas	0.0113442	0.000458728	0.0108855	-0.00588015	0.00601124	0
g__Erwinia	0.00460936	4.80619e-06	0.00460455	-0.00476038	0.0046376	0.003
g__Klebsiella	0.0370832	0.0029956	0.0340876	-0.038942	0.0366948	0
g__Acinetobacter	0.0330743	0.00604768	0.0270266	-0.0129017	0.0124693	0
g__Cloacibacterium	0.0197333	0.000607293	0.019126	-0.00916613	0.00942231	0
g__Bacteroides	0.100534	0.00679899	0.0937349	-0.0265339	0.0263107	0
g__Alloiococcus	0.0177067	0.00695686	0.0107498	-0.010609	0.0104349	0.045
g__Oscillospira	0.0286455	0.00408304	0.0245625	-0.0120506	0.0119881	0
g__Faecalibacterium	0.0218486	0.000184091	0.0216645	-0.00815352	0.00813832	0
g__Ruminococcus	0.029505	0.00080559	0.0286994	-0.0110566	0.0109458	0
g__Anaerostipes	0.00616171	0.000117924	0.00604379	-0.00433351	0.00436965	0.005
g__.Ruminococcus.	0.00965182	0.00154017	0.00811165	-0.00722136	0.00714885	0.021
g__Lachnospira	0.00576924	0.000197841	0.0055714	-0.00440958	0.00449061	0.011
g__Blautia	0.0371335	0.00194544	0.035188	-0.0118712	0.0119746	0
g__Helcococcus	0.0244028	0.00479149	0.0196113	-0.011855	0.0123549	0.002
g__Alloscardovia	0.021849	0.000169349	0.0216796	-0.025929	0.0248493	0.022
g__Acidovorax	0.00518951	8.8486e-06	0.00518066	-0.00430342	0.00411217	0.004
g__Pseudomonas	0.0665497	0.014375	0.0521747	-0.02839	0.0280868	0
g__Parabacteroides	0.0236431	6.49678e-05	0.0235781	-0.00890575	0.00876316	0
g__Bacillus	0.0450803	0.00691621	0.038164	-0.0211965	0.0197975	0
g__Lactobacillus	0.748789	0.209385	0.539404	-0.0468212	0.0468435	0
g__Coprococcus	0.013881	2.90285e-06	0.0138781	-0.00583015	0.00563082	0
g__Brevibacterium	0.0314556	0.00247022	0.0289853	-0.0140934	0.0138342	0
s__Staphylococcus_sciuri	0.00665504	2.34498e-05	0.00663159	-0.00589647	0.00599692	0.001
g__Sodalis	0.00342094	2.00003e-05	0.00340094	-0.0035341	0.00357789	0.048
s__Bifidobacterium_breve	0.0123336	0.000364827	0.0119687	-0.0120823	0.0112249	0.037
s__Bifidobacterium_adolescentis	0.0184817	0.00370732	0.0147744	-0.0147624	0.0149122	0.043
s__Anoxybacillus_kestanbolensis	0.0190684	0.00221684	0.0168515	-0.00938851	0.00916536	0
s__Staphylococcus_haemolyticus	0.0115102	0.00105331	0.0104569	-0.00917839	0.00904483	0.014
s__Bifidobacterium_pseudolongum	0.00749205	1.87347e-05	0.00747332	-0.00532066	0.00533782	0.002
s__Lactobacillus_paralimentarius	0.0833355	0.0107965	0.0725389	-0.0174275	0.0181192	0
g__Allobaculum	0.00513494	0.000176839	0.0049581	-0.00440328	0.00434704	0.019
g__Odoribacter	0.00460583	6.04451e-05	0.00454539	-0.0035132	0.00346953	0.008
s__Clostridium_neonatale	0.0295679	0.000807894	0.02876	-0.0111432	0.0109091	0
g__Chryseobacterium	0.0216668	9.98081e-06	0.0216568	-0.00712524	0.00716851	0
g__Pseudonocardia	0.00884934	4.94966e-05	0.00879984	-0.00466307	0.00462417	0
s__Helicobacter_hepaticus	0.00767173	0.000303567	0.00736817	-0.00635719	0.00600206	0.006

## Sheet: Table S8D
Table S8D. The lists of species groups (SG) with significant differences in species specificity (SS) between Healthy-C and BV-C
ID	Healthy-C	BV-C	Delta	Lower	Upper	p.value
Unique Species in BV-C microbiome
g__Bdellovibrio	0	0.00553165	-0.00553165	-0.0041238	0.00392834	0
s__Mycoplasma_zalophi	0	0.00676091	-0.00676091	-0.00447754	0.00436496	0
s__Streptococcus_minor	0	0.00614628	-0.00614628	-0.004221	0.00437217	0.001
s__Flavobacterium_succinicans	0	0.00368777	-0.00368777	-0.00306717	0.00295668	0.011
s__Propionibacterium_granulosum	0	0.00245851	-0.00245851	-0.00260561	0.0026398	0.046
g__Fimbriimonas	0	0.00307314	-0.00307314	-0.00293292	0.00297064	0.032
g__Sphaerochaeta	0	0.0043024	-0.0043024	-0.0032208	0.00330031	0.004
g__Streptobacillus	0	0.0503995	-0.0503995	-0.0118182	0.0121904	0
g__Acidiphilium	0	0.00307314	-0.00307314	-0.00284149	0.00294997	0.024
g__Alteromonas	0	0.00799017	-0.00799017	-0.00454815	0.00473541	0
g__Desulfosporosinus	0	0.00307314	-0.00307314	-0.00296887	0.00303191	0.035
g__Tissierella_Soehngenia	0	0.00307314	-0.00307314	-0.00293264	0.00289706	0.034
g__Carnobacterium	0	0.00860479	-0.00860479	-0.00485611	0.00479144	0
g__Ureibacillus	0	0.00307314	-0.00307314	-0.00296589	0.00288447	0.028
s__Clostridium_stercorarium	0	0.0251998	-0.0251998	-0.00841906	0.00832479	0
g__Candidatus_Rhodoluna	0	0.00245851	-0.00245851	-0.00262556	0.00271344	0.049
g__Candidatus_Azobacteroides	0	0.0043024	-0.0043024	-0.00324602	0.00315606	0.005
s__Pseudoclavibacter_bifida	0	0.00676091	-0.00676091	-0.0040892	0.00433968	0
g__Pseudoclavibacter	0	0.00737554	-0.00737554	-0.00444723	0.00479781	0
g__BSV43	0	0.00614628	-0.00614628	-0.00408393	0.00374013	0.001
g__Anabaena	0	0.00307314	-0.00307314	-0.00280261	0.00269198	0.019
g__Rickettsia	0	0.00307314	-0.00307314	-0.00269679	0.00267668	0.017
g__Euzebya	0	0.00307314	-0.00307314	-0.00290323	0.0027571	0.029
g__Coprothermobacter	0	0.0043024	-0.0043024	-0.00330966	0.00317043	0.003
g__Acetobacterium	0	0.00245851	-0.00245851	-0.00248986	0.00245276	0.047
Unique Species in Healthy-C microbiome
s__Brevundimonas_diminuta	0.00129366	0	0.00129366	-0.00180833	0.00182213	0
s__Methylotenera_mobilis	0.000646831	0	0.000646831	-0.00125413	0.00121569	0
s__Streptococcus_equi	0.000646831	0	0.000646831	-0.00127145	0.00119265	0
g__Janthinobacterium	0.00452781	0	0.00452781	-0.00336333	0.00329471	0
g__Brevundimonas	0.00258732	0	0.00258732	-0.00254789	0.00252726	0
g__Mesorhizobium	0.00129366	0	0.00129366	-0.00198315	0.00192817	0
g__Psychrobacter	0.00258732	0	0.00258732	-0.00278821	0.00278504	0
g__Natronincola_Anaerovirgula	0.000646831	0	0.000646831	-0.00120788	0.00126532	0
g__Acidovorax	0.00517464	0	0.00517464	-0.00421465	0.00400282	0
s__Selenomonas_noxia	0.00258732	0	0.00258732	-0.00283205	0.0028553	0
g__Ramlibacter	0.00129366	0	0.00129366	-0.00175996	0.00182997	0
g__Microbispora	0.000646831	0	0.000646831	-0.00122946	0.001244	0
s__Pyramidobacter_piscolens	0.00323415	0	0.00323415	-0.00327351	0.00321152	0
s__Rhizobium_leguminosarum	0.000646831	0	0.000646831	-0.00124148	0.00123079	0
s__Haererehalobacter_salaria	0.00129366	0	0.00129366	-0.00171611	0.00174392	0
s__Variovorax_paradoxus	0.00129366	0	0.00129366	-0.00176963	0.00175696	0
s__Acidovorax_delafieldii	0.00388098	0	0.00388098	-0.00308128	0.00299552	0
g__Verminephrobacter	0.00452781	0	0.00452781	-0.00330728	0.0032236	0
g__Alicycliphilus	0.00452781	0	0.00452781	-0.00334605	0.00325169	0
g__Simplicispira	0.00582147	0	0.00582147	-0.00387867	0.00368721	0
g__Cupriavidus	0.00258732	0	0.00258732	-0.00258443	0.00251691	0
g__Phenylobacterium	0.00194049	0	0.00194049	-0.00218385	0.00218491	0
g__Caulobacter	0.00323415	0	0.00323415	-0.00285786	0.002881	0
g__Skermanella	0.00323415	0	0.00323415	-0.00286767	0.0028825	0
g__Pseudochrobactrum	0.000646831	0	0.000646831	-0.00124148	0.00123079	0
g__Ochrobactrum	0.00129366	0	0.00129366	-0.00176337	0.00176965	0
g__Methylosinus	0.00194049	0	0.00194049	-0.00227184	0.00215921	0
g__Rhizobium	0.00452781	0	0.00452781	-0.00341076	0.00332119	0
g__Devosia	0.00388098	0	0.00388098	-0.00358134	0.0033991	0
g__Haererehalobacter	0.00129366	0	0.00129366	-0.00172967	0.00175379	0
g__Methylotenera	0.000646831	0	0.000646831	-0.00125413	0.00121569	0
s__Janthinobacterium_lividum	0.00388098	0	0.00388098	-0.00307793	0.00302824	0
g__Abiotrophia	0.00129366	0	0.00129366	-0.00178274	0.00176022	0
g__Buchnera	0.00517464	0	0.00517464	-0.00570324	0.00536615	0
g__Enterobacter	0.000646831	0	0.000646831	-0.001253	0.00121709	0
g__Weissella	0.00129366	0	0.00129366	-0.00183695	0.00188081	0
s__Pseudomonas_alcaligenes	0.00258732	0	0.00258732	-0.00249168	0.00240349	0
s__Klebsiella_oxytoca	0.00258732	0	0.00258732	-0.00261435	0.00240434	0
g__HTCC	0.00129366	0	0.00129366	-0.00183394	0.00171276	0
g__Actinomycetospora	0.00258732	0	0.00258732	-0.00253143	0.00246247	0
s__Vibrio_fortis	0.000646831	0	0.000646831	-0.0012473	0.001224	0
g__Propionicimonas	0.000646831	0	0.000646831	-0.00123792	0.0012348	0
g__Cardiobacterium	0.000646831	0	0.000646831	-0.00122699	0.00124658	0
g__Salinispora	0.00970246	0	0.00970246	-0.00626616	0.00619257	0
g__Schwartzia	0.00129366	0	0.00129366	-0.0017992	0.00186266	0
s__Williamsia_serinedens	0.00258732	0	0.00258732	-0.00263469	0.00269251	0
g__Blvii28	0.0116429	0	0.0116429	-0.00565941	0.00555304	0
g__Williamsia	0.00258732	0	0.00258732	-0.00270434	0.00276544	0
s__Sphingobacterium_faecium	0.000646831	0	0.000646831	-0.001253	0.00121709	0
g__Rheinheimera	0.000646831	0	0.000646831	-0.00128262	0.00117606	0
g__Candidatus_Blochmannia	0.000646831	0	0.000646831	-0.001253	0.00121709	0
g__Cloacibacillus	0.00776197	0	0.00776197	-0.00585761	0.00554216	0
g__B.42	0.000646831	0	0.000646831	-0.00124382	0.00122809	0
g__Anaerovorax	0.00129366	0	0.00129366	-0.00180498	0.00186605	0
s__Treponema_socranskii	0.00129366	0	0.00129366	-0.00180754	0.00186974	0
g__Robiginitalea	0.000646831	0	0.000646831	-0.00122699	0.00124658	0
g__Arcobacter	0.000646831	0	0.000646831	-0.00126618	0.00119998	0
g__Caloramator	0.00194049	0	0.00194049	-0.0021641	0.00223695	0
s__Megamonas_hypermegale	0.00129366	0	0.00129366	-0.0017044	0.00175483	0
s__Mucispirillum_schaedleri	0.00129366	0	0.00129366	-0.001774	0.001789	0
s__Corynebacterium_variabile	0.000646831	0	0.000646831	-0.00127145	0.00119265	0
g__Fructobacillus	0.000646831	0	0.000646831	-0.00125187	0.00121848	0
g__rc4.4	0.00129366	0	0.00129366	-0.00175571	0.00175252	0
g__Geobacter	0.00194049	0	0.00194049	-0.00216572	0.00207818	0
g__Aquicella	0.000646831	0	0.000646831	-0.00125413	0.00121569	0
g__Steroidobacter	0.000646831	0	0.000646831	-0.00125413	0.00121569	0
g__SAGMEG.1	0.000646831	0	0.000646831	-0.00121694	0.00125671	0
s__Sulfuricurvum_kujiense	0.000646831	0	0.000646831	-0.00126618	0.00119998	0
s__Selenomonas_ruminantium	0.000646831	0	0.000646831	-0.00122699	0.00124658	0
g__Sulfuricurvum	0.000646831	0	0.000646831	-0.00126618	0.00119998	0
g__Acidithiobacillus	0.000646831	0	0.000646831	-0.00126618	0.00119998	0
g__Brochothrix	0.00194049	0	0.00194049	-0.0021781	0.00229478	0
g__Tepidimicrobium	0.000646831	0	0.000646831	-0.00126618	0.00119998	0
s__Microbacterium_chocolatum	0.00194049	0	0.00194049	-0.00229059	0.00233234	0
s__Rhodococcus_ruber	0.00194049	0	0.00194049	-0.00221033	0.00222045	0
g__Nostoc	0.00129366	0	0.00129366	-0.00178337	0.00173756	0
g__vadinCA02	0.000646831	0	0.000646831	-0.00127041	0.00119412	0
g__Weeksella	0.0226391	0	0.0226391	-0.0078437	0.00792374	0
g__Gracilibacter	0.00194049	0	0.00194049	-0.0020864	0.00219787	0
Enriched Species in BV-C microbiome
s__Akkermansia_muciniphila	0.0161513	0.0415737	-0.0254224	-0.016905	0.0170626	0.006
s__Pseudomonas_veronii	0.000422974	0.00719809	-0.00677511	-0.00623145	0.00623029	0.029
s__Bulleidia_p.1630.c5	0.000226844	0.0355844	-0.0353575	-0.011807	0.0118391	0
s__Clostridium_perfringens	0.0406925	0.0715667	-0.0308742	-0.0271891	0.0262156	0.023
s__Veillonella_dispar	0.0164764	0.119138	-0.102661	-0.0340851	0.033153	0
s__Lactobacillus_coleohominis	0.00418051	0.0534541	-0.0492736	-0.0208245	0.0206032	0
s__Lactobacillus_iners	0.270944	0.588086	-0.317142	-0.0458169	0.0474274	0
s__Prevotella_nanceiensis	0.0572622	0.291571	-0.234308	-0.0547717	0.0539997	0
s__Prevotella_pallens	0.000238962	0.040607	-0.040368	-0.0139108	0.0137925	0
s__Prevotella_nigrescens	0.030293	0.305926	-0.275633	-0.065761	0.0641194	0
s__Prevotella_copri	0.236927	0.348563	-0.111636	-0.0637257	0.0640115	0
s__Bifidobacterium_bifidum	0.001778	0.0581933	-0.0564153	-0.0207891	0.0215307	0
s__Corynebacterium_simulans	2.65904e-05	0.00842793	-0.00840134	-0.00589529	0.00599744	0.002
s__Collinsella_stercoris	0.0109599	0.114134	-0.103174	-0.0271772	0.0254575	0
s__Collinsella_aerofaciens	0.051617	0.23777	-0.186153	-0.0365638	0.0339079	0
g__Treponema	0.000163569	0.0198405	-0.0196769	-0.0136884	0.0135007	0
g__Akkermansia	0.00561134	0.0398115	-0.0342002	-0.0174134	0.0175435	0
g__Leptotrichia	0.00405668	0.0815377	-0.077481	-0.0389619	0.0398716	0
g__Sneathia	0.089302	0.38111	-0.291808	-0.0503417	0.0524496	0
g__Tepidimonas	8.23009e-05	0.00575526	-0.00567296	-0.00592197	0.00567955	0.021
g__Achromobacter	1.10185e-07	0.0497764	-0.0497763	-0.019594	0.019688	0
g__Methylobacterium	0.000138191	0.0266734	-0.0265352	-0.0221789	0.0221676	0
g__Sphingobium	8.9925e-05	0.00996447	-0.00987455	-0.0113258	0.0109075	0.002
g__Novosphingobium	7.35451e-06	0.0273438	-0.0273364	-0.00981498	0.0104016	0
g__Stenotrophomonas	0.000581869	0.016488	-0.0159062	-0.0123033	0.0122506	0.003
g__Halomonas	3.20672e-05	0.0303505	-0.0303185	-0.0160295	0.0158817	0
g__Shewanella	6.86691e-05	0.0192505	-0.0191818	-0.0100441	0.0100929	0
g__Salmonella	1.11273e-05	0.0066446	-0.00663348	-0.00499461	0.00500745	0.002
g__Serratia	0.000341468	0.022916	-0.0225745	-0.0144968	0.0144732	0
g__Haemophilus	0.00449988	0.0613378	-0.056838	-0.0314196	0.0319298	0
g__Acinetobacter	0.00796191	0.0242783	-0.0163164	-0.016456	0.0166878	0.049
g__Mycoplasma	0.00242521	0.138086	-0.135661	-0.0307407	0.0295426	0
g__Ureaplasma	0.0192003	0.194263	-0.175062	-0.0410982	0.0407475	0
g__Flavobacterium	0.00108413	0.0114407	-0.0103566	-0.00833952	0.00850266	0.013
g__.Prevotella.	0.0221051	0.0556942	-0.0335891	-0.0330808	0.0323725	0.044
g__Gemella	0.0558491	0.31913	-0.263281	-0.0519726	0.0534373	0
g__Staphylococcus	0.0705184	0.292502	-0.221984	-0.0990128	0.102998	0
g__Alloiococcus	0.010637	0.0299861	-0.019349	-0.0146866	0.0146226	0.007
g__Aerococcus	0.163221	0.293326	-0.130104	-0.0648527	0.0620044	0
g__Butyrivibrio	0.00755298	0.0466343	-0.0390813	-0.0163277	0.0159743	0
g__Shuttleworthia	0.028264	0.268717	-0.240453	-0.0423512	0.0425154	0
g__Selenomonas	0.00071927	0.0349621	-0.0342428	-0.0112984	0.0113105	0
g__Veillonella	0.0169326	0.328211	-0.311278	-0.0883071	0.088982	0
g__Megasphaera	0.0524889	0.594889	-0.542401	-0.0439128	0.0439112	0
g__Dialister	0.313901	0.40599	-0.0920889	-0.0573109	0.0561378	0.003
g__Peptoniphilus	0.281224	0.423966	-0.142742	-0.0572944	0.0608838	0
g__Streptomyces	0.0204649	0.0648229	-0.044358	-0.0229549	0.0219892	0
g__Nesterenkonia	0.00086071	0.0285653	-0.0277046	-0.010315	0.0104292	0
g__Arcanobacterium	0.0106746	0.0633766	-0.052702	-0.0246234	0.0245691	0
g__Bifidobacterium	0.0572941	0.313617	-0.256323	-0.0939824	0.0918558	0
g__Gardnerella	0.107779	0.685755	-0.577976	-0.0427786	0.0446608	0
g__Adlercreutzia	0.0171636	0.20965	-0.192487	-0.0355688	0.0351032	0
g__Enhydrobacter	0.00467342	0.0225772	-0.0179038	-0.0127862	0.0126803	0.004
g__Pseudomonas	0.00781258	0.0988154	-0.0910028	-0.0465727	0.0455782	0
g__Prevotella	0.371794	0.475195	-0.103401	-0.0609829	0.0611062	0
g__Streptococcus	0.229185	0.324956	-0.0957706	-0.0895973	0.0856813	0.029
g__Peptostreptococcus	0.0312659	0.0689359	-0.0376701	-0.0305905	0.0306608	0.014
g__Clostridium	0.221245	0.305458	-0.0842127	-0.053622	0.0555438	0.002
g__Rothia	0.0171679	0.0513391	-0.0341711	-0.0333752	0.0329208	0.023
g__Propionibacterium	0.0026936	0.0375314	-0.0348378	-0.0240853	0.0261807	0.001
g__Actinomyces	0.122639	0.213504	-0.0908646	-0.0504789	0.0520814	0.001
g__Atopobium	0.125259	0.23745	-0.112191	-0.0505155	0.0500208	0
g__Collinsella	0.0305589	0.211374	-0.180815	-0.0349285	0.0329509	0
g__Kocuria	0.0155581	0.151222	-0.135664	-0.0261658	0.0253108	0
g__Proteus	1.34052e-05	0.0300276	-0.0300142	-0.0124613	0.0130891	0
g__Nocardiopsis	0.000362712	0.0089839	-0.00862118	-0.00558299	0.00552421	0.001
g__Agromyces	0.00278736	0.0165178	-0.0137305	-0.0109953	0.0108184	0.016
g__Scardovia	0.000651119	0.0198993	-0.0192482	-0.00862836	0.0086574	0
g__Friedmanniella	3.44962e-05	0.00407295	-0.00403845	-0.00499382	0.00504829	0.044
g__Helicobacter	3.95707e-05	0.0316813	-0.0316418	-0.0270438	0.0265601	0
g__Anaeroplasma	4.93765e-05	0.00908336	-0.00903398	-0.0054081	0.00534737	0
s__Pseudonocardia_halophobica	0.000600298	0.00636736	-0.00576706	-0.00560494	0.00553379	0.031
g__Leptonema	0.000413791	0.00585246	-0.00543867	-0.00502747	0.00475542	0.021
g__Carboxydocella	4.55016e-05	0.00830214	-0.00825664	-0.00497239	0.00489305	0
g__Moraxella	7.06323e-06	0.00611272	-0.00610566	-0.0081267	0.0077203	0.015
g__Anaeromusa	0.000287135	0.00478208	-0.00449495	-0.00418041	0.00409645	0.03
g__Sporomusa	0.000201502	0.00826207	-0.00806057	-0.00528839	0.00524981	0
Enriched Species in Healthy-C microbiome
s__Campylobacter_ureolyticus	0.177286	0.0137295	0.163556	-0.0356421	0.0342613	0
s__.Eubacterium._biforme	0.0277242	0.0038885	0.0238357	-0.0119938	0.0119018	0
s__Faecalibacterium_prausnitzii	0.171409	0.00505356	0.166355	-0.0274578	0.0262934	0
s__Ruminococcus_flavefaciens	0.0277317	0.00105037	0.0266813	-0.0119618	0.0121393	0
s__Ruminococcus_bromii	0.0654291	0.000472852	0.0649562	-0.014403	0.0145282	0
s__Dorea_formicigenerans	0.0750765	0.00210778	0.0729687	-0.0160079	0.0157949	0
s__Roseburia_faecis	0.0310735	0.0046677	0.0264058	-0.0125873	0.012844	0
s__.Ruminococcus._gnavus	0.0933955	0.00445292	0.0889426	-0.0195085	0.0195169	0
s__Blautia_producta	0.060251	0.000968622	0.0592824	-0.0175601	0.0172396	0
s__Blautia_obeum	0.0812562	0.000980001	0.0802762	-0.0205387	0.0198129	0
s__Coprococcus_eutactus	0.0368389	0.00771878	0.0291201	-0.0173733	0.0176962	0.001
s__Lactococcus_garvieae	0.0157077	0.000499743	0.015208	-0.00798375	0.00825611	0
s__Streptococcus_luteciae	0.103483	0.0166016	0.0868809	-0.0263602	0.0276836	0
s__Streptococcus_sobrinus	0.00862579	0.00132489	0.0073009	-0.00715462	0.00712458	0.047
s__Lactobacillus_brevis	0.118445	0.00182468	0.116621	-0.0222326	0.0225189	0
s__Lactobacillus_agilis	0.0388051	5.07511e-05	0.0387543	-0.0108816	0.0109085	0
s__Lactobacillus_delbrueckii	0.18527	0.0621685	0.123102	-0.0341959	0.0338052	0
s__Lactobacillus_vaginalis	0.0598491	0.0115793	0.0482698	-0.0394203	0.0388574	0.001
s__Lactobacillus_zeae	0.36613	0.16198	0.204151	-0.0444676	0.0441467	0
s__Lactobacillus_helveticus	0.325367	0.0338552	0.291512	-0.0404703	0.0400267	0
s__Bacteroides_caccae	0.0715881	0.00365463	0.0679335	-0.0214121	0.0208115	0
s__Bacteroides_plebeius	0.0607179	0.000138928	0.0605789	-0.0198663	0.01972	0
s__Bacteroides_fragilis	0.0805099	0.0109194	0.0695905	-0.0220959	0.0220042	0
s__Bacteroides_uniformis	0.0716361	0.000438131	0.071198	-0.0152133	0.014934	0
s__Bacteroides_ovatus	0.0872505	0.00392872	0.0833218	-0.0219311	0.0218226	0
s__Parabacteroides_distasonis	0.0809847	0.00149307	0.0794916	-0.0178802	0.0177094	0
s__Prevotella_melaninogenica	0.304781	0.241985	0.062796	-0.0502263	0.0495414	0.01
s__Bifidobacterium_longum	0.167718	0.0102564	0.157462	-0.0364219	0.0357519	0
s__Corynebacterium_kroppenstedtii	0.0540344	0.0202475	0.0337869	-0.0353196	0.0349663	0.048
s__Brevibacterium_casei	0.0070733	2.52957e-05	0.00704801	-0.00640034	0.00611339	0.021
s__Brevibacterium_paucivorans	0.0509268	0.0107349	0.0401919	-0.0182479	0.0186208	0
s__Propionibacterium_acnes	0.244204	0.0122977	0.231906	-0.0465496	0.0467081	0
s__Eggerthella_lenta	0.0326369	0.000851781	0.0317851	-0.0125213	0.0124358	0
g__Ralstonia	0.0265107	0.00569852	0.0208122	-0.0215231	0.0202421	0.05
g__Sutterella	0.151982	0.0192186	0.132763	-0.0313684	0.0313338	0
g__Hyphomicrobium	0.00581146	1.05739e-06	0.0058104	-0.0042789	0.00413245	0.001
g__Cloacibacterium	0.0910516	1.83803e-05	0.0910332	-0.0209569	0.0214534	0
g__Bacteroides	0.226885	0.0305671	0.196318	-0.0499052	0.0485353	0
g__Porphyromonas	0.208977	0.129641	0.0793359	-0.0536804	0.0537977	0.004
g__Turicibacter	0.0166669	0.000726272	0.0159406	-0.00810053	0.00796955	0
g__Paenibacillus	0.0446522	0.00320757	0.0414446	-0.0158588	0.0154376	0
g__Fusibacter	0.0329624	0.00160423	0.0313582	-0.0155465	0.0154163	0
g__Symbiobacterium	0.0386441	0.000313134	0.038331	-0.0116159	0.0118772	0
g__Anaerotruncus	0.00986373	0.000729974	0.00913376	-0.00715031	0.00685975	0.006
g__Oscillospira	0.110845	0.00543796	0.105407	-0.0245008	0.0239589	0
g__Faecalibacterium	0.162403	0.000169888	0.162233	-0.0236119	0.0228124	0
g__Ruminococcus	0.130267	0.00639013	0.123876	-0.0267411	0.026023	0
g__Epulopiscium	0.0382625	0.000297617	0.0379649	-0.0191225	0.0188664	0
g__Anaerostipes	0.071331	0.00194886	0.0693821	-0.0165903	0.0164166	0
g__Roseburia	0.0785955	0.0423917	0.0362038	-0.0263733	0.0261797	0.007
g__.Ruminococcus.	0.111448	0.00139588	0.110052	-0.0241286	0.0238601	0
g__Lachnospira	0.0711518	0.005208	0.0659438	-0.0198902	0.0201574	0
g__Blautia	0.156784	0.00299066	0.153793	-0.0281476	0.0272789	0
g__Phascolarctobacterium	0.0717692	0.00220219	0.069567	-0.0211149	0.0205355	0
g__GW.34	0.100495	2.49985e-05	0.10047	-0.0177779	0.0172962	0
g__Helcococcus	0.110655	0.00922173	0.101433	-0.0282502	0.0265918	0
g__1.68	0.134034	0.0331935	0.100841	-0.0314678	0.0306142	0
g__ph2	0.0593304	0.0194408	0.0398895	-0.0307081	0.0318773	0.008
g__WAL_1855D	0.178965	0.0950336	0.0839314	-0.0453543	0.0457638	0
g__Finegoldia	0.346052	0.260114	0.0859378	-0.0604353	0.061393	0.002
g__Anaerococcus	0.39329	0.266204	0.127086	-0.0628019	0.0620108	0
g__Rhodococcus	0.00896654	0.000492715	0.00847383	-0.00640154	0.00611621	0.003
g__Microbacterium	0.0180018	0.000533291	0.0174685	-0.0131569	0.0133097	0
g__Mobiluncus	0.159984	0.0990977	0.0608863	-0.0534835	0.0526399	0.025
g__Varibaculum	0.153046	0.0192384	0.133807	-0.0315548	0.0305131	0
g__Campylobacter	0.179619	0.0324626	0.147156	-0.0469714	0.0454982	0
g__Parabacteroides	0.0927279	0.00178186	0.0909461	-0.0224129	0.0222391	0
g__.Eubacterium.	0.0172682	2.07162e-05	0.0172475	-0.00835604	0.00824453	0
g__Bacillus	0.183625	0.0389691	0.144656	-0.0359595	0.0354907	0
g__Lactobacillus	0.73789	0.153004	0.584886	-0.050597	0.0485648	0
g__Dorea	0.148725	0.0381394	0.110586	-0.0360761	0.0368371	0
g__Coprococcus	0.0881781	0.00442074	0.0837574	-0.0214121	0.0210865	0
g__Brevibacterium	0.0588161	0.00456593	0.0542501	-0.0204399	0.0206484	0
g__Corynebacterium	0.401567	0.177501	0.224066	-0.0697181	0.072317	0
g__Eggerthella	0.0358574	1.23896e-05	0.035845	-0.0115059	0.0113337	0
s__Staphylococcus_sciuri	0.0323899	0.000825581	0.0315644	-0.0123615	0.0124558	0
s__Corynebacterium_durum	0.0875621	0.00430497	0.0832572	-0.0337033	0.0346309	0
s__.Ruminococcus._torques	0.0536482	0.00450582	0.0491424	-0.0188413	0.0182677	0
g__Gallicola	0.0548452	0.0216532	0.033192	-0.0220834	0.0221418	0.005
s__Anoxybacillus_kestanbolensis	0.0628374	0.00858221	0.0542551	-0.0280089	0.0257927	0
s__Bifidobacterium_pseudolongum	0.0684966	0.00604996	0.0624467	-0.0232268	0.022171	0
s__Kocuria_rhizophila	0.0269206	0.0111766	0.0157441	-0.0135065	0.0137595	0.024
g__Allobaculum	0.0708677	0.0007848	0.0700829	-0.0163395	0.016339	0
g__Bilophila	0.0408674	0.000778356	0.040089	-0.0127688	0.0121363	0
s__Corynebacterium_stationis	0.00554154	2.95552e-05	0.00551199	-0.0040249	0.00397551	0.004
g__Odoribacter	0.054647	0.000515652	0.0541314	-0.0140911	0.0135686	0
g__Catenibacterium	0.0289725	0.00224468	0.0267278	-0.0167351	0.0167986	0
s__Nocardiopsis_exhalans	0.0191798	0.00636021	0.0128196	-0.0123331	0.0114641	0.031
s__Streptococcus_agalactiae	0.0340836	0.000309335	0.0337743	-0.0109624	0.0114022	0
g__Pyramidobacter	0.114767	0.000352091	0.114415	-0.0201146	0.0198562	0
s__Clostridium_neonatale	0.00781734	0.000835926	0.00698141	-0.0066014	0.00651839	0.032
g__Chryseobacterium	0.0961772	3.83627e-06	0.0961734	-0.0211334	0.021097	0
s__Leuconostoc_mesenteroides	0.0103438	0.000480065	0.00986375	-0.00718262	0.00737659	0.004
g__Paraprevotella	0.0321684	0.00048245	0.031686	-0.0124278	0.0120211	0
g__Sarcina	0.00873708	0.000305772	0.00843131	-0.00688758	0.00651518	0.008
s__Bacteroides_eggerthii	0.0671639	4.77213e-05	0.0671162	-0.0160861	0.014959	0
s__Oscillospira_guilliermondii	0.0396348	0.000352184	0.0392827	-0.0117664	0.0118189	0
g__Butyricimonas	0.0362503	0.000944859	0.0353055	-0.0129584	0.0129913	0
g__Coprobacillus	0.0310121	0.00023825	0.0307739	-0.0120743	0.011896	0
g__Dehalobacterium	0.0268674	0.000125464	0.026742	-0.00871121	0.00882542	0
g__Lachnobacterium	0.0203919	5.46403e-05	0.0203373	-0.010635	0.0110384	0
s__Bifidobacterium_thermacidophilum	0.00948233	0.000463388	0.00901894	-0.00847065	0.00826963	0.033
s__Clostridium_hiranonis	0.0137288	0.000142321	0.0135865	-0.00698831	0.00688353	0
s__Lysinibacillus_boronitolerans	0.0262882	0.00031806	0.0259702	-0.0160704	0.0156558	0
g__Tepidibacter	0.00703065	0.000521183	0.00650946	-0.00610651	0.00639967	0.042
g__Sulfobacillus	0.0370723	0.000357733	0.0367145	-0.0107777	0.0104533	0
g__Brevibacillus	0.0160388	0.00170586	0.014333	-0.00888918	0.00838518	0.002
g__Salinicoccus	0.00470533	5.57436e-05	0.00464959	-0.00377949	0.00369067	0.011
g__Sporosarcina	0.00814187	7.80435e-05	0.00806382	-0.00992876	0.00963976	0.013
s__Oxalobacter_formigenes	0.00544636	3.96049e-05	0.00540675	-0.0044158	0.00430752	0.005
s__Bacteroides_barnesiae	0.00515497	0.000140739	0.00501423	-0.00420765	0.0042626	0.013
s__Coprobacillus_cateniformis	0.0119972	0.00049095	0.0115063	-0.00821208	0.00800861	0.001
g__cc_115	0.0199575	2.88843e-06	0.0199546	-0.00734229	0.00740433	0
g__Holdemania	0.00964784	0.000291607	0.00935623	-0.00707327	0.00692612	0.006
g__Christensenella	0.00622288	2.33203e-05	0.00619956	-0.00425327	0.00429077	0.001

[truncated: 2 more sheets: Table S8E, Table S8F]
